# Supplementary material for: Proteome-scale prediction of molecular mechanisms underlying dominant genetic diseases
Source: PLoS One. 2024 Aug 22;19(8):e0307312. doi: 10.1371/journal.pone.0307312 (PMC11341024; doi:10.1371/journal.pone.0307312)
Supplement: S2 Table — A collection of XLSX sheets containing information on the features used in the models, the final hyperparameters of the models, and for all models the estimates of common threshold metrics for every 0.01 increase in class probability. (XLSX) [file pone.0307312.s004.xlsx]

## Sheet: features
DN vs LOF	GOF vs LOF	LOF vs non-LOF	full feature name	description
abundance	abundance	abundance	Protein abundance	Integrated human protein abundance from PaxDB (https://pax-db.org/dataset/9606/1502934799/).
aco	aco	aco	Absolute contact order	Absolute contact order (Plaxco et al., 1998, doi: 10.1006/jmbi.1998.1645) of the AlphaFold predicted structure.
betweenness	betweenness	betweenness	Betweenness centrality	Betweenness centrality calculated from the human protein interaction network of the STRING database version 11.5 at the default score threshold of 400 using the STRINGdb and igraph R packages.
ct	ct	ct	Cotranslational assembly	Cotranslational assembly annotations from Bertolini et al., 2021. (doi: 10.1126/science.abc7151).
dn_ds	dn_ds	dn_ds	dN/dS	Human-macaque (Macaca mulatta) dN/dS (Huang et al. 2010, doi: 10.1371/journal.pgen.1001154) – The ratios of nonsynonymous to non-synonymous substitutions between human-macaque orthologues were called from Ensembl via the biomaRt R package.
efx_abs	efx_abs	efx_abs	Median ESM-1v/|ΔΔG|	Median ratio of ESM-1v (https://doi.org/10.1101/2021.07.09.450648) and the absolute value of FoldX (https://foldxsuite.crg.eu/) calculated change in Gibbs-free energy of folding (ΔΔG) of all missense mutations based on possible amino acid substitutions.
efx_raw	efx_raw	efx_raw	Median ESM-1v/ΔΔG	As above but with raw (non-absolute-value) ΔΔG scores.
exp_var	exp_var	exp_var	Tissue expression variance	RNA expression variance – We accessed the rna_tissue_consensus.tsv.zip file from the Human Protein Atlas (https://www.proteinatlas.org/) on 2022-09-01 and calculated the variance in expression per gene across the 54 tissues.
helix_pct	helix_pct	helix_pct	Fraction of helix secondary structure	Fraction of residues with DSSP-annotated secondary structure element 'H' (helix) in the AlphaFold predicted structure.
max_id	max_id	max_id	Sequence identity to closest paralogue	Maximum sequence identity of the protein to any of its paralogues (paralogous human proteins called from Ensembl via the biomaRt R package).
median_scriber	median_scriber	median_scriber	Median SCRIBER	Median SCRIBER score (http://biomine.cs.vcu.edu/servers/DESCRIBEPROT/download.html) of all residues with more than 5% relative solvent accessible surface area.
membrane_propensity	membrane_propensity	membrane_propensity	Membrane propensity	Membrane propensity – Mean value of the scale NAKH900110 “Normalized composition of membrane proteins” (Nakashima, Nishikawa, and Ooi 1990) from the AA index database (https://www.genome.jp/aaindex/).
n_paralogs	n_paralogs	n_paralogs	Number of paralogues	Number of paralogous human proteins called from Ensembl via the biomaRt R package.
nc_gerp	nc_gerp	nc_gerp	Non-coding GERP++ score	The phylogenetic conservation values of the genes’ regulatory sequences as derived from GERP++ scores were acquired from (Petrovski et al. 2015, https://doi.org/10.1371/journal.pgen.1005492).
nlm_121	nlm_112	nlm_29	ProtNLM <embedding dimension>	Dimension number of the UniProt ProtNLM embedding (https://ftp.uniprot.org/pub/databases/uniprot/current_release/knowledgebase/embeddings/).
nlm_123	nlm_301	nlm_295
nlm_173	nlm_325	nlm_301
nlm_195	nlm_343	nlm_359
nlm_330	nlm_345	nlm_362
nlm_407	nlm_380	nlm_380
nlm_464	nlm_48	nlm_48
nlm_551	nlm_490	nlm_487
nlm_569	nlm_588	nlm_662
nlm_662	nlm_638	nlm_663
nlm_675	nlm_650	nlm_675
nlm_68	nlm_675	nlm_699
nlm_692	nlm_703	nlm_703
nlm_695	nlm_767	nlm_858
nlm_703	nlm_795	nlm_881
nlm_762	nlm_881	nlm_908
nlm_795	nlm_883	nlm_976
nlm_837	nlm_898	nlm_988
nlm_976	nlm_908	nlm_996
nlm_1014	nlm_963	nlm_1020
pct_buried	pct_buried	pct_buried	Fraction of buried residues	Fraction of residues with less than 25% relative solvent accessible surface area in the AlphaFold predicted structure.
pi	pi	pi	Structure isoelectric point	Structure isoelectric point, as calculated by Badonyi & Marsh, 2022 (https://doi.org/10.7554/eLife.79602).
plddt	plddt	plddt	Mean pLDDT	Mean predicted local distance difference test (pLDDT) of the AlphaFold predicted structure.
pLI	pLI	pLI	pLI	gnomAD v2.1.1 metric (probability of being loss-of-function intolerant).
post_mean	post_mean	post_mean	shet	Posterior mean for shet (https://zenodo.org/record/7939768/files/s_het_estimates.genebayes.tsv, md5:b4add050ea9ab507e9e0fed338069ccc)
pRec	pRec	pRec	pRec	gnomAD v2.1.1 metric (probability of being intolerant of homozygous, but not heterozygous loss-of-function variants).
strand_pct	strand_pct	strand_pct	Fraction of strand secondary structure	Fraction of residues with DSSP-annotated secondary structure element 'E' (strand) in the AlphaFold predicted structure.

## Sheet: svm_hyperparameters
	cost	degree	scale_factor	margin
DN vs LOF	1.50835	1	0.00240101	0.0646706
GOF vs LOF	2.84474	2	0.00122376	0.148864
LOF vs non-LOF	1.01564	1	0.0018199	0.194315

## Sheet: pDN_thresholds
pDN threshold	metric	estimate
0	accuracy	0.52521
0.01	accuracy	0.52521
0.02	accuracy	0.52521
0.03	accuracy	0.52521
0.04	accuracy	0.521008
0.05	accuracy	0.521008
0.06	accuracy	0.521008
0.07	accuracy	0.521008
0.08	accuracy	0.521008
0.09	accuracy	0.521008
0.1	accuracy	0.521008
0.11	accuracy	0.521008
0.12	accuracy	0.521008
0.13	accuracy	0.521008
0.14	accuracy	0.521008
0.15	accuracy	0.529412
0.16	accuracy	0.533613
0.17	accuracy	0.542017
0.18	accuracy	0.55042
0.19	accuracy	0.554622
0.2	accuracy	0.554622
0.21	accuracy	0.554622
0.22	accuracy	0.558824
0.23	accuracy	0.571429
0.24	accuracy	0.57563
0.25	accuracy	0.579832
0.26	accuracy	0.57563
0.27	accuracy	0.579832
0.28	accuracy	0.588235
0.29	accuracy	0.60084
0.3	accuracy	0.605042
0.31	accuracy	0.613445
0.32	accuracy	0.617647
0.33	accuracy	0.609244
0.34	accuracy	0.621849
0.35	accuracy	0.621849
0.36	accuracy	0.621849
0.37	accuracy	0.638655
0.38	accuracy	0.638655
0.39	accuracy	0.638655
0.4	accuracy	0.651261
0.41	accuracy	0.642857
0.42	accuracy	0.638655
0.43	accuracy	0.642857
0.44	accuracy	0.651261
0.45	accuracy	0.663866
0.46	accuracy	0.651261
0.47	accuracy	0.647059
0.48	accuracy	0.647059
0.49	accuracy	0.638655
0.5	accuracy	0.638655
0.51	accuracy	0.642857
0.52	accuracy	0.655462
0.53	accuracy	0.642857
0.54	accuracy	0.638655
0.55	accuracy	0.62605
0.56	accuracy	0.630252
0.57	accuracy	0.617647
0.58	accuracy	0.621849
0.59	accuracy	0.630252
0.6	accuracy	0.638655
0.61	accuracy	0.642857
0.62	accuracy	0.634454
0.63	accuracy	0.62605
0.64	accuracy	0.62605
0.65	accuracy	0.62605
0.66	accuracy	0.630252
0.67	accuracy	0.621849
0.68	accuracy	0.621849
0.69	accuracy	0.634454
0.7	accuracy	0.617647
0.71	accuracy	0.60084
0.72	accuracy	0.592437
0.73	accuracy	0.567227
0.74	accuracy	0.567227
0.75	accuracy	0.563025
0.76	accuracy	0.542017
0.77	accuracy	0.537815
0.78	accuracy	0.533613
0.79	accuracy	0.52521
0.8	accuracy	0.516807
0.81	accuracy	0.512605
0.82	accuracy	0.491597
0.83	accuracy	0.491597
0.84	accuracy	0.487395
0.85	accuracy	0.483193
0.86	accuracy	0.483193
0.87	accuracy	0.478992
0.88	accuracy	0.478992
0.89	accuracy	0.478992
0.9	accuracy	0.478992
0.91	accuracy	0.478992
0.92	accuracy	0.478992
0.93	accuracy	0.478992
0.94	accuracy	0.478992
0.95	accuracy	0.47479
0.96	accuracy	0.47479
0.97	accuracy	0.47479
0.98	accuracy	0.47479
0.99	accuracy	0.47479
1	accuracy	0.47479
0	sensitivity	1
0.01	sensitivity	1
0.02	sensitivity	1
0.03	sensitivity	1
0.04	sensitivity	0.992
0.05	sensitivity	0.992
0.06	sensitivity	0.992
0.07	sensitivity	0.992
0.08	sensitivity	0.992
0.09	sensitivity	0.992
0.1	sensitivity	0.992
0.11	sensitivity	0.992
0.12	sensitivity	0.992
0.13	sensitivity	0.992
0.14	sensitivity	0.992
0.15	sensitivity	0.992
0.16	sensitivity	0.992
0.17	sensitivity	0.992
0.18	sensitivity	0.992
0.19	sensitivity	0.992
0.2	sensitivity	0.984
0.21	sensitivity	0.976
0.22	sensitivity	0.976
0.23	sensitivity	0.976
0.24	sensitivity	0.976
0.25	sensitivity	0.976
0.26	sensitivity	0.968
0.27	sensitivity	0.96
0.28	sensitivity	0.952
0.29	sensitivity	0.944
0.3	sensitivity	0.936
0.31	sensitivity	0.928
0.32	sensitivity	0.92
0.33	sensitivity	0.896
0.34	sensitivity	0.896
0.35	sensitivity	0.88
0.36	sensitivity	0.864
0.37	sensitivity	0.856
0.38	sensitivity	0.84
0.39	sensitivity	0.832
0.4	sensitivity	0.824
0.41	sensitivity	0.792
0.42	sensitivity	0.768
0.43	sensitivity	0.768
0.44	sensitivity	0.768
0.45	sensitivity	0.752
0.46	sensitivity	0.728
0.47	sensitivity	0.712
0.48	sensitivity	0.704
0.49	sensitivity	0.672
0.5	sensitivity	0.664
0.51	sensitivity	0.664
0.52	sensitivity	0.664
0.53	sensitivity	0.632
0.54	sensitivity	0.616
0.55	sensitivity	0.584
0.56	sensitivity	0.576
0.57	sensitivity	0.552
0.58	sensitivity	0.552
0.59	sensitivity	0.544
0.6	sensitivity	0.536
0.61	sensitivity	0.52
0.62	sensitivity	0.488
0.63	sensitivity	0.464
0.64	sensitivity	0.448
0.65	sensitivity	0.44
0.66	sensitivity	0.432
0.67	sensitivity	0.416
0.68	sensitivity	0.392
0.69	sensitivity	0.384
0.7	sensitivity	0.352
0.71	sensitivity	0.312
0.72	sensitivity	0.288
0.73	sensitivity	0.24
0.74	sensitivity	0.216
0.75	sensitivity	0.208
0.76	sensitivity	0.168
0.77	sensitivity	0.136
0.78	sensitivity	0.12
0.79	sensitivity	0.104
0.8	sensitivity	0.088
0.81	sensitivity	0.08
0.82	sensitivity	0.04
0.83	sensitivity	0.04
0.84	sensitivity	0.024
0.85	sensitivity	0.016
0.86	sensitivity	0.016
0.87	sensitivity	0.008
0.88	sensitivity	0.008
0.89	sensitivity	0.008
0.9	sensitivity	0.008
0.91	sensitivity	0.008
0.92	sensitivity	0.008
0.93	sensitivity	0.008
0.94	sensitivity	0.008
0.95	sensitivity	0
0.96	sensitivity	0
0.97	sensitivity	0
0.98	sensitivity	0
0.99	sensitivity	0
1	sensitivity	0
0	specificity	0
0.01	specificity	0
0.02	specificity	0
0.03	specificity	0
0.04	specificity	0
0.05	specificity	0
0.06	specificity	0
0.07	specificity	0
0.08	specificity	0
0.09	specificity	0
0.1	specificity	0
0.11	specificity	0
0.12	specificity	0
0.13	specificity	0
0.14	specificity	0
0.15	specificity	0.0176991
0.16	specificity	0.0265487
0.17	specificity	0.0442478
0.18	specificity	0.0619469
0.19	specificity	0.0707965
0.2	specificity	0.079646
0.21	specificity	0.0884956
0.22	specificity	0.0973451
0.23	specificity	0.123894
0.24	specificity	0.132743
0.25	specificity	0.141593
0.26	specificity	0.141593
0.27	specificity	0.159292
0.28	specificity	0.185841
0.29	specificity	0.221239
0.3	specificity	0.238938
0.31	specificity	0.265487
0.32	specificity	0.283186
0.33	specificity	0.292035
0.34	specificity	0.318584
0.35	specificity	0.336283
0.36	specificity	0.353982
0.37	specificity	0.39823
0.38	specificity	0.415929
0.39	specificity	0.424779
0.4	specificity	0.460177
0.41	specificity	0.477876
0.42	specificity	0.495575
0.43	specificity	0.504425
0.44	specificity	0.522124
0.45	specificity	0.566372
0.46	specificity	0.566372
0.47	specificity	0.575221
0.48	specificity	0.584071
0.49	specificity	0.60177
0.5	specificity	0.610619
0.51	specificity	0.619469
0.52	specificity	0.646018
0.53	specificity	0.654867
0.54	specificity	0.663717
0.55	specificity	0.672566
0.56	specificity	0.690265
0.57	specificity	0.690265
0.58	specificity	0.699115
0.59	specificity	0.725664
0.6	specificity	0.752212
0.61	specificity	0.778761
0.62	specificity	0.79646
0.63	specificity	0.80531
0.64	specificity	0.823009
0.65	specificity	0.831858
0.66	specificity	0.849558
0.67	specificity	0.849558
0.68	specificity	0.876106
0.69	specificity	0.911504
0.7	specificity	0.911504
0.71	specificity	0.920354
0.72	specificity	0.929204
0.73	specificity	0.929204
0.74	specificity	0.955752
0.75	specificity	0.955752
0.76	specificity	0.955752
0.77	specificity	0.982301
0.78	specificity	0.99115
0.79	specificity	0.99115
0.8	specificity	0.99115
0.81	specificity	0.99115
0.82	specificity	0.99115
0.83	specificity	0.99115
0.84	specificity	1
0.85	specificity	1
0.86	specificity	1
0.87	specificity	1
0.88	specificity	1
0.89	specificity	1
0.9	specificity	1
0.91	specificity	1
0.92	specificity	1
0.93	specificity	1
0.94	specificity	1
0.95	specificity	1
0.96	specificity	1
0.97	specificity	1
0.98	specificity	1
0.99	specificity	1
1	specificity	1
0	npv	NA
0.01	npv	NA
0.02	npv	NA
0.03	npv	NA
0.04	npv	0
0.05	npv	0
0.06	npv	0
0.07	npv	0
0.08	npv	0
0.09	npv	0
0.1	npv	0
0.11	npv	0
0.12	npv	0
0.13	npv	0
0.14	npv	0
0.15	npv	0.666667
0.16	npv	0.75
0.17	npv	0.833333
0.18	npv	0.875
0.19	npv	0.888889
0.2	npv	0.818182
0.21	npv	0.769231
0.22	npv	0.785714
0.23	npv	0.823529
0.24	npv	0.833333
0.25	npv	0.842105
0.26	npv	0.8
0.27	npv	0.782609
0.28	npv	0.777778
0.29	npv	0.78125
0.3	npv	0.771429
0.31	npv	0.769231
0.32	npv	0.761905
0.33	npv	0.717391
0.34	npv	0.734694
0.35	npv	0.716981
0.36	npv	0.701754
0.37	npv	0.714286
0.38	npv	0.701493
0.39	npv	0.695652
0.4	npv	0.702703
0.41	npv	0.675
0.42	npv	0.658824
0.43	npv	0.662791
0.44	npv	0.670455
0.45	npv	0.673684
0.46	npv	0.653061
0.47	npv	0.643564
0.48	npv	0.640777
0.49	npv	0.623853
0.5	npv	0.621622
0.51	npv	0.625
0.52	npv	0.634783
0.53	npv	0.616667
0.54	npv	0.609756
0.55	npv	0.59375
0.56	npv	0.59542
0.57	npv	0.58209
0.58	npv	0.585185
0.59	npv	0.589928
0.6	npv	0.594406
0.61	npv	0.594595
0.62	npv	0.584416
0.63	npv	0.575949
0.64	npv	0.574074
0.65	npv	0.573171
0.66	npv	0.57485
0.67	npv	0.568047
0.68	npv	0.565714
0.69	npv	0.572222
0.7	npv	0.559783
0.71	npv	0.547368
0.72	npv	0.541237
0.73	npv	0.525
0.74	npv	0.524272
0.75	npv	0.521739
0.76	npv	0.509434
0.77	npv	0.506849
0.78	npv	0.504505
0.79	npv	0.5
0.8	npv	0.495575
0.81	npv	0.493392
0.82	npv	0.482759
0.83	npv	0.482759
0.84	npv	0.480851
0.85	npv	0.478814
0.86	npv	0.478814
0.87	npv	0.476793
0.88	npv	0.476793
0.89	npv	0.476793
0.9	npv	0.476793
0.91	npv	0.476793
0.92	npv	0.476793
0.93	npv	0.476793
0.94	npv	0.476793
0.95	npv	0.47479
0.96	npv	0.47479
0.97	npv	0.47479
0.98	npv	0.47479
0.99	npv	0.47479
1	npv	0.47479
0	ppv	0.52521
0.01	ppv	0.52521
0.02	ppv	0.52521
0.03	ppv	0.52521
0.04	ppv	0.523207
0.05	ppv	0.523207
0.06	ppv	0.523207
0.07	ppv	0.523207
0.08	ppv	0.523207
0.09	ppv	0.523207
0.1	ppv	0.523207
0.11	ppv	0.523207
0.12	ppv	0.523207
0.13	ppv	0.523207
0.14	ppv	0.523207
0.15	ppv	0.52766
0.16	ppv	0.529915
0.17	ppv	0.534483
0.18	ppv	0.53913
0.19	ppv	0.541485
0.2	ppv	0.54185
0.21	ppv	0.542222
0.22	ppv	0.544643
0.23	ppv	0.552036
0.24	ppv	0.554545
0.25	ppv	0.557078
0.26	ppv	0.555046
0.27	ppv	0.55814
0.28	ppv	0.563981
0.29	ppv	0.572816
0.3	ppv	0.576355
0.31	ppv	0.582915
0.32	ppv	0.586735
0.33	ppv	0.583333
0.34	ppv	0.592593
0.35	ppv	0.594595
0.36	ppv	0.596685
0.37	ppv	0.611429
0.38	ppv	0.614035
0.39	ppv	0.615385
0.4	ppv	0.628049
0.41	ppv	0.626582
0.42	ppv	0.627451
0.43	ppv	0.631579
0.44	ppv	0.64
0.45	ppv	0.657343
0.46	ppv	0.65
0.47	ppv	0.649635
0.48	ppv	0.651852
0.49	ppv	0.651163
0.5	ppv	0.653543
0.51	ppv	0.65873
0.52	ppv	0.674797
0.53	ppv	0.669492
0.54	ppv	0.669565
0.55	ppv	0.663636
0.56	ppv	0.672897
0.57	ppv	0.663462
0.58	ppv	0.669903
0.59	ppv	0.686869
0.6	ppv	0.705263
0.61	ppv	0.722222
0.62	ppv	0.72619
0.63	ppv	0.725
0.64	ppv	0.736842
0.65	ppv	0.743243
0.66	ppv	0.760563
0.67	ppv	0.753623
0.68	ppv	0.777778
0.69	ppv	0.827586
0.7	ppv	0.814815
0.71	ppv	0.8125
0.72	ppv	0.818182
0.73	ppv	0.789474
0.74	ppv	0.84375
0.75	ppv	0.83871
0.76	ppv	0.807692
0.77	ppv	0.894737
0.78	ppv	0.9375
0.79	ppv	0.928571
0.8	ppv	0.916667
0.81	ppv	0.909091
0.82	ppv	0.833333
0.83	ppv	0.833333
0.84	ppv	1
0.85	ppv	1
0.86	ppv	1
0.87	ppv	1
0.88	ppv	1
0.89	ppv	1
0.9	ppv	1
0.91	ppv	1
0.92	ppv	1
0.93	ppv	1
0.94	ppv	1
0.95	ppv	NA
0.96	ppv	NA
0.97	ppv	NA
0.98	ppv	NA
0.99	ppv	NA
1	ppv	NA
0	j_index	0
0.01	j_index	0
0.02	j_index	0
0.03	j_index	0
0.04	j_index	-0.008
0.05	j_index	-0.008
0.06	j_index	-0.008
0.07	j_index	-0.008
0.08	j_index	-0.008
0.09	j_index	-0.008
0.1	j_index	-0.008
0.11	j_index	-0.008
0.12	j_index	-0.008
0.13	j_index	-0.008
0.14	j_index	-0.008
0.15	j_index	0.00969912
0.16	j_index	0.0185487
0.17	j_index	0.0362478
0.18	j_index	0.0539469
0.19	j_index	0.0627965
0.2	j_index	0.063646
0.21	j_index	0.0644956
0.22	j_index	0.0733451
0.23	j_index	0.0998938
0.24	j_index	0.108743
0.25	j_index	0.117593
0.26	j_index	0.109593
0.27	j_index	0.119292
0.28	j_index	0.137841
0.29	j_index	0.165239
0.3	j_index	0.174938
0.31	j_index	0.193487
0.32	j_index	0.203186
0.33	j_index	0.188035
0.34	j_index	0.214584
0.35	j_index	0.216283
0.36	j_index	0.217982
0.37	j_index	0.25423
0.38	j_index	0.255929
0.39	j_index	0.256779
0.4	j_index	0.284177
0.41	j_index	0.269876
0.42	j_index	0.263575
0.43	j_index	0.272425
0.44	j_index	0.290124
0.45	j_index	0.318372
0.46	j_index	0.294372
0.47	j_index	0.287221
0.48	j_index	0.288071
0.49	j_index	0.27377
0.5	j_index	0.274619
0.51	j_index	0.283469
0.52	j_index	0.310018
0.53	j_index	0.286867
0.54	j_index	0.279717
0.55	j_index	0.256566
0.56	j_index	0.266265
0.57	j_index	0.242265
0.58	j_index	0.251115
0.59	j_index	0.269664
0.6	j_index	0.288212
0.61	j_index	0.298761
0.62	j_index	0.28446
0.63	j_index	0.26931
0.64	j_index	0.271009
0.65	j_index	0.271858
0.66	j_index	0.281558
0.67	j_index	0.265558
0.68	j_index	0.268106
0.69	j_index	0.295504
0.7	j_index	0.263504
0.71	j_index	0.232354
0.72	j_index	0.217204
0.73	j_index	0.169204
0.74	j_index	0.171752
0.75	j_index	0.163752
0.76	j_index	0.123752
0.77	j_index	0.118301
0.78	j_index	0.11115
0.79	j_index	0.0951504
0.8	j_index	0.0791504
0.81	j_index	0.0711504
0.82	j_index	0.0311504
0.83	j_index	0.0311504
0.84	j_index	0.024
0.85	j_index	0.016
0.86	j_index	0.016
0.87	j_index	0.008
0.88	j_index	0.008
0.89	j_index	0.008
0.9	j_index	0.008
0.91	j_index	0.008
0.92	j_index	0.008
0.93	j_index	0.008
0.94	j_index	0.008
0.95	j_index	0
0.96	j_index	0
0.97	j_index	0
0.98	j_index	0
0.99	j_index	0
1	j_index	0

## Sheet: pGOF_thresholds
pGOF threshold	metric	estimate
0	accuracy	0.508475
0.01	accuracy	0.508475
0.02	accuracy	0.508475
0.03	accuracy	0.508475
0.04	accuracy	0.508475
0.05	accuracy	0.508475
0.06	accuracy	0.508475
0.07	accuracy	0.508475
0.08	accuracy	0.508475
0.09	accuracy	0.508475
0.1	accuracy	0.508475
0.11	accuracy	0.508475
0.12	accuracy	0.508475
0.13	accuracy	0.512712
0.14	accuracy	0.521186
0.15	accuracy	0.529661
0.16	accuracy	0.538136
0.17	accuracy	0.54661
0.18	accuracy	0.550847
0.19	accuracy	0.559322
0.2	accuracy	0.572034
0.21	accuracy	0.584746
0.22	accuracy	0.584746
0.23	accuracy	0.584746
0.24	accuracy	0.597458
0.25	accuracy	0.601695
0.26	accuracy	0.614407
0.27	accuracy	0.622881
0.28	accuracy	0.627119
0.29	accuracy	0.622881
0.3	accuracy	0.627119
0.31	accuracy	0.644068
0.32	accuracy	0.644068
0.33	accuracy	0.648305
0.34	accuracy	0.665254
0.35	accuracy	0.665254
0.36	accuracy	0.661017
0.37	accuracy	0.661017
0.38	accuracy	0.665254
0.39	accuracy	0.677966
0.4	accuracy	0.686441
0.41	accuracy	0.682203
0.42	accuracy	0.686441
0.43	accuracy	0.694915
0.44	accuracy	0.694915
0.45	accuracy	0.699153
0.46	accuracy	0.699153
0.47	accuracy	0.699153
0.48	accuracy	0.70339
0.49	accuracy	0.711864
0.5	accuracy	0.707627
0.51	accuracy	0.720339
0.52	accuracy	0.724576
0.53	accuracy	0.724576
0.54	accuracy	0.716102
0.55	accuracy	0.711864
0.56	accuracy	0.720339
0.57	accuracy	0.724576
0.58	accuracy	0.716102
0.59	accuracy	0.711864
0.6	accuracy	0.690678
0.61	accuracy	0.677966
0.62	accuracy	0.677966
0.63	accuracy	0.665254
0.64	accuracy	0.661017
0.65	accuracy	0.665254
0.66	accuracy	0.665254
0.67	accuracy	0.644068
0.68	accuracy	0.635593
0.69	accuracy	0.614407
0.7	accuracy	0.610169
0.71	accuracy	0.588983
0.72	accuracy	0.584746
0.73	accuracy	0.584746
0.74	accuracy	0.576271
0.75	accuracy	0.572034
0.76	accuracy	0.572034
0.77	accuracy	0.567797
0.78	accuracy	0.550847
0.79	accuracy	0.538136
0.8	accuracy	0.533898
0.81	accuracy	0.533898
0.82	accuracy	0.521186
0.83	accuracy	0.512712
0.84	accuracy	0.504237
0.85	accuracy	0.504237
0.86	accuracy	0.5
0.87	accuracy	0.5
0.88	accuracy	0.495763
0.89	accuracy	0.495763
0.9	accuracy	0.495763
0.91	accuracy	0.495763
0.92	accuracy	0.491525
0.93	accuracy	0.491525
0.94	accuracy	0.491525
0.95	accuracy	0.491525
0.96	accuracy	0.491525
0.97	accuracy	0.491525
0.98	accuracy	0.491525
0.99	accuracy	0.491525
1	accuracy	0.491525
0	sensitivity	1
0.01	sensitivity	1
0.02	sensitivity	1
0.03	sensitivity	1
0.04	sensitivity	1
0.05	sensitivity	1
0.06	sensitivity	1
0.07	sensitivity	1
0.08	sensitivity	1
0.09	sensitivity	1
0.1	sensitivity	1
0.11	sensitivity	1
0.12	sensitivity	1
0.13	sensitivity	1
0.14	sensitivity	1
0.15	sensitivity	1
0.16	sensitivity	1
0.17	sensitivity	1
0.18	sensitivity	1
0.19	sensitivity	1
0.2	sensitivity	0.991667
0.21	sensitivity	0.991667
0.22	sensitivity	0.991667
0.23	sensitivity	0.991667
0.24	sensitivity	0.991667
0.25	sensitivity	0.983333
0.26	sensitivity	0.975
0.27	sensitivity	0.975
0.28	sensitivity	0.95
0.29	sensitivity	0.933333
0.3	sensitivity	0.925
0.31	sensitivity	0.916667
0.32	sensitivity	0.916667
0.33	sensitivity	0.916667
0.34	sensitivity	0.916667
0.35	sensitivity	0.883333
0.36	sensitivity	0.85
0.37	sensitivity	0.833333
0.38	sensitivity	0.833333
0.39	sensitivity	0.833333
0.4	sensitivity	0.833333
0.41	sensitivity	0.825
0.42	sensitivity	0.816667
0.43	sensitivity	0.816667
0.44	sensitivity	0.808333
0.45	sensitivity	0.808333
0.46	sensitivity	0.808333
0.47	sensitivity	0.8
0.48	sensitivity	0.775
0.49	sensitivity	0.766667
0.5	sensitivity	0.75
0.51	sensitivity	0.75
0.52	sensitivity	0.741667
0.53	sensitivity	0.733333
0.54	sensitivity	0.708333
0.55	sensitivity	0.691667
0.56	sensitivity	0.691667
0.57	sensitivity	0.683333
0.58	sensitivity	0.666667
0.59	sensitivity	0.658333
0.6	sensitivity	0.616667
0.61	sensitivity	0.591667
0.62	sensitivity	0.566667
0.63	sensitivity	0.516667
0.64	sensitivity	0.491667
0.65	sensitivity	0.491667
0.66	sensitivity	0.483333
0.67	sensitivity	0.433333
0.68	sensitivity	0.416667
0.69	sensitivity	0.358333
0.7	sensitivity	0.35
0.71	sensitivity	0.3
0.72	sensitivity	0.275
0.73	sensitivity	0.258333
0.74	sensitivity	0.241667
0.75	sensitivity	0.216667
0.76	sensitivity	0.2
0.77	sensitivity	0.183333
0.78	sensitivity	0.15
0.79	sensitivity	0.116667
0.8	sensitivity	0.108333
0.81	sensitivity	0.108333
0.82	sensitivity	0.075
0.83	sensitivity	0.0583333
0.84	sensitivity	0.0333333
0.85	sensitivity	0.0333333
0.86	sensitivity	0.025
0.87	sensitivity	0.025
0.88	sensitivity	0.0166667
0.89	sensitivity	0.0166667
0.9	sensitivity	0.0166667
0.91	sensitivity	0.0166667
0.92	sensitivity	0.00833333
0.93	sensitivity	0
0.94	sensitivity	0
0.95	sensitivity	0
0.96	sensitivity	0
0.97	sensitivity	0
0.98	sensitivity	0
0.99	sensitivity	0
1	sensitivity	0
0	specificity	0
0.01	specificity	0
0.02	specificity	0
0.03	specificity	0
0.04	specificity	0
0.05	specificity	0
0.06	specificity	0
0.07	specificity	0
0.08	specificity	0
0.09	specificity	0
0.1	specificity	0
0.11	specificity	0
0.12	specificity	0
0.13	specificity	0.00862069
0.14	specificity	0.0258621
0.15	specificity	0.0431034
0.16	specificity	0.0603448
0.17	specificity	0.0775862
0.18	specificity	0.0862069
0.19	specificity	0.103448
0.2	specificity	0.137931
0.21	specificity	0.163793
0.22	specificity	0.163793
0.23	specificity	0.163793
0.24	specificity	0.189655
0.25	specificity	0.206897
0.26	specificity	0.241379
0.27	specificity	0.258621
0.28	specificity	0.293103
0.29	specificity	0.301724
0.3	specificity	0.318966
0.31	specificity	0.362069
0.32	specificity	0.362069
0.33	specificity	0.37069
0.34	specificity	0.405172
0.35	specificity	0.439655
0.36	specificity	0.465517
0.37	specificity	0.482759
0.38	specificity	0.491379
0.39	specificity	0.517241
0.4	specificity	0.534483
0.41	specificity	0.534483
0.42	specificity	0.551724
0.43	specificity	0.568966
0.44	specificity	0.577586
0.45	specificity	0.586207
0.46	specificity	0.586207
0.47	specificity	0.594828
0.48	specificity	0.62931
0.49	specificity	0.655172
0.5	specificity	0.663793
0.51	specificity	0.689655
0.52	specificity	0.706897
0.53	specificity	0.715517
0.54	specificity	0.724138
0.55	specificity	0.732759
0.56	specificity	0.75
0.57	specificity	0.767241
0.58	specificity	0.767241
0.59	specificity	0.767241
0.6	specificity	0.767241
0.61	specificity	0.767241
0.62	specificity	0.793103
0.63	specificity	0.818966
0.64	specificity	0.836207
0.65	specificity	0.844828
0.66	specificity	0.853448
0.67	specificity	0.862069
0.68	specificity	0.862069
0.69	specificity	0.87931
0.7	specificity	0.87931
0.71	specificity	0.887931
0.72	specificity	0.905172
0.73	specificity	0.922414
0.74	specificity	0.922414
0.75	specificity	0.939655
0.76	specificity	0.956897
0.77	specificity	0.965517
0.78	specificity	0.965517
0.79	specificity	0.974138
0.8	specificity	0.974138
0.81	specificity	0.974138
0.82	specificity	0.982759
0.83	specificity	0.982759
0.84	specificity	0.991379
0.85	specificity	0.991379
0.86	specificity	0.991379
0.87	specificity	0.991379
0.88	specificity	0.991379
0.89	specificity	0.991379
0.9	specificity	0.991379
0.91	specificity	0.991379
0.92	specificity	0.991379
0.93	specificity	1
0.94	specificity	1
0.95	specificity	1
0.96	specificity	1
0.97	specificity	1
0.98	specificity	1
0.99	specificity	1
1	specificity	1
0	npv	NA
0.01	npv	NA
0.02	npv	NA
0.03	npv	NA
0.04	npv	NA
0.05	npv	NA
0.06	npv	NA
0.07	npv	NA
0.08	npv	NA
0.09	npv	NA
0.1	npv	NA
0.11	npv	NA
0.12	npv	NA
0.13	npv	1
0.14	npv	1
0.15	npv	1
0.16	npv	1
0.17	npv	1
0.18	npv	1
0.19	npv	1
0.2	npv	0.941176
0.21	npv	0.95
0.22	npv	0.95
0.23	npv	0.95
0.24	npv	0.956522
0.25	npv	0.923077
0.26	npv	0.903226
0.27	npv	0.909091
0.28	npv	0.85
0.29	npv	0.813953
0.3	npv	0.804348
0.31	npv	0.807692
0.32	npv	0.807692
0.33	npv	0.811321
0.34	npv	0.824561
0.35	npv	0.784615
0.36	npv	0.75
0.37	npv	0.736842
0.38	npv	0.74026
0.39	npv	0.75
0.4	npv	0.756098
0.41	npv	0.746988
0.42	npv	0.744186
0.43	npv	0.75
0.44	npv	0.744444
0.45	npv	0.747253
0.46	npv	0.747253
0.47	npv	0.741935
0.48	npv	0.73
0.49	npv	0.730769
0.5	npv	0.719626
0.51	npv	0.727273
0.52	npv	0.725664
0.53	npv	0.721739
0.54	npv	0.705882
0.55	npv	0.696721
0.56	npv	0.701613
0.57	npv	0.700787
0.58	npv	0.689922
0.59	npv	0.684615
0.6	npv	0.659259
0.61	npv	0.644928
0.62	npv	0.638889
0.63	npv	0.620915
0.64	npv	0.613924
0.65	npv	0.616352
0.66	npv	0.614907
0.67	npv	0.595238
0.68	npv	0.588235
0.69	npv	0.569832
0.7	npv	0.566667
0.71	npv	0.550802
0.72	npv	0.546875
0.73	npv	0.545918
0.74	npv	0.540404
0.75	npv	0.536946
0.76	npv	0.536232
0.77	npv	0.533333
0.78	npv	0.523364
0.79	npv	0.515982
0.8	npv	0.513636
0.81	npv	0.513636
0.82	npv	0.506667
0.83	npv	0.502203
0.84	npv	0.497835
0.85	npv	0.497835
0.86	npv	0.49569
0.87	npv	0.49569
0.88	npv	0.493562
0.89	npv	0.493562
0.9	npv	0.493562
0.91	npv	0.493562
0.92	npv	0.491453
0.93	npv	0.491525
0.94	npv	0.491525
0.95	npv	0.491525
0.96	npv	0.491525
0.97	npv	0.491525
0.98	npv	0.491525
0.99	npv	0.491525
1	npv	0.491525
0	ppv	0.508475
0.01	ppv	0.508475
0.02	ppv	0.508475
0.03	ppv	0.508475
0.04	ppv	0.508475
0.05	ppv	0.508475
0.06	ppv	0.508475
0.07	ppv	0.508475
0.08	ppv	0.508475
0.09	ppv	0.508475
0.1	ppv	0.508475
0.11	ppv	0.508475
0.12	ppv	0.508475
0.13	ppv	0.510638
0.14	ppv	0.515021
0.15	ppv	0.519481
0.16	ppv	0.524017
0.17	ppv	0.528634
0.18	ppv	0.530973
0.19	ppv	0.535714
0.2	ppv	0.543379
0.21	ppv	0.550926
0.22	ppv	0.550926
0.23	ppv	0.550926
0.24	ppv	0.558685
0.25	ppv	0.561905
0.26	ppv	0.570732
0.27	ppv	0.576355
0.28	ppv	0.581633
0.29	ppv	0.580311
0.3	ppv	0.584211
0.31	ppv	0.597826
0.32	ppv	0.597826
0.33	ppv	0.601093
0.34	ppv	0.614525
0.35	ppv	0.619883
0.36	ppv	0.621951
0.37	ppv	0.625
0.38	ppv	0.628931
0.39	ppv	0.641026
0.4	ppv	0.649351
0.41	ppv	0.647059
0.42	ppv	0.653333
0.43	ppv	0.662162
0.44	ppv	0.664384
0.45	ppv	0.668966
0.46	ppv	0.668966
0.47	ppv	0.671329
0.48	ppv	0.683824
0.49	ppv	0.69697
0.5	ppv	0.697674
0.51	ppv	0.714286
0.52	ppv	0.723577
0.53	ppv	0.727273
0.54	ppv	0.726496
0.55	ppv	0.72807
0.56	ppv	0.741071
0.57	ppv	0.752294
0.58	ppv	0.747664
0.59	ppv	0.745283
0.6	ppv	0.732673
0.61	ppv	0.72449
0.62	ppv	0.73913
0.63	ppv	0.746988
0.64	ppv	0.75641
0.65	ppv	0.766234
0.66	ppv	0.773333
0.67	ppv	0.764706
0.68	ppv	0.757576
0.69	ppv	0.754386
0.7	ppv	0.75
0.71	ppv	0.734694
0.72	ppv	0.75
0.73	ppv	0.775
0.74	ppv	0.763158
0.75	ppv	0.787879
0.76	ppv	0.827586
0.77	ppv	0.846154
0.78	ppv	0.818182
0.79	ppv	0.823529
0.8	ppv	0.8125
0.81	ppv	0.8125
0.82	ppv	0.818182
0.83	ppv	0.777778
0.84	ppv	0.8
0.85	ppv	0.8
0.86	ppv	0.75
0.87	ppv	0.75
0.88	ppv	0.666667
0.89	ppv	0.666667
0.9	ppv	0.666667
0.91	ppv	0.666667
0.92	ppv	0.5
0.93	ppv	NA
0.94	ppv	NA
0.95	ppv	NA
0.96	ppv	NA
0.97	ppv	NA
0.98	ppv	NA
0.99	ppv	NA
1	ppv	NA
0	j_index	0
0.01	j_index	0
0.02	j_index	0
0.03	j_index	0
0.04	j_index	0
0.05	j_index	0
0.06	j_index	0
0.07	j_index	0
0.08	j_index	0
0.09	j_index	0
0.1	j_index	0
0.11	j_index	0
0.12	j_index	0
0.13	j_index	0.00862069
0.14	j_index	0.0258621
0.15	j_index	0.0431034
0.16	j_index	0.0603448
0.17	j_index	0.0775862
0.18	j_index	0.0862069
0.19	j_index	0.103448
0.2	j_index	0.129598
0.21	j_index	0.15546
0.22	j_index	0.15546
0.23	j_index	0.15546
0.24	j_index	0.181322
0.25	j_index	0.19023
0.26	j_index	0.216379
0.27	j_index	0.233621
0.28	j_index	0.243103
0.29	j_index	0.235057
0.3	j_index	0.243966
0.31	j_index	0.278736
0.32	j_index	0.278736
0.33	j_index	0.287356
0.34	j_index	0.321839
0.35	j_index	0.322989
0.36	j_index	0.315517
0.37	j_index	0.316092
0.38	j_index	0.324713
0.39	j_index	0.350575
0.4	j_index	0.367816
0.41	j_index	0.359483
0.42	j_index	0.368391
0.43	j_index	0.385632
0.44	j_index	0.38592
0.45	j_index	0.39454
0.46	j_index	0.39454
0.47	j_index	0.394828
0.48	j_index	0.40431
0.49	j_index	0.421839
0.5	j_index	0.413793
0.51	j_index	0.439655
0.52	j_index	0.448563
0.53	j_index	0.448851
0.54	j_index	0.432471
0.55	j_index	0.424425
0.56	j_index	0.441667
0.57	j_index	0.450575
0.58	j_index	0.433908
0.59	j_index	0.425575
0.6	j_index	0.383908
0.61	j_index	0.358908
0.62	j_index	0.35977
0.63	j_index	0.335632
0.64	j_index	0.327874
0.65	j_index	0.336494
0.66	j_index	0.336782
0.67	j_index	0.295402
0.68	j_index	0.278736
0.69	j_index	0.237644
0.7	j_index	0.22931
0.71	j_index	0.187931
0.72	j_index	0.180172
0.73	j_index	0.180747
0.74	j_index	0.16408
0.75	j_index	0.156322
0.76	j_index	0.156897
0.77	j_index	0.148851
0.78	j_index	0.115517
0.79	j_index	0.0908046
0.8	j_index	0.0824713
0.81	j_index	0.0824713
0.82	j_index	0.0577586
0.83	j_index	0.041092
0.84	j_index	0.0247126
0.85	j_index	0.0247126
0.86	j_index	0.0163793
0.87	j_index	0.0163793
0.88	j_index	0.00804598
0.89	j_index	0.00804598
0.9	j_index	0.00804598
0.91	j_index	0.00804598
0.92	j_index	-0.000287356
0.93	j_index	0
0.94	j_index	0
0.95	j_index	0
0.96	j_index	0
0.97	j_index	0
0.98	j_index	0
0.99	j_index	0
1	j_index	0

## Sheet: pLOF_thresholds
pLOF threshold	metric	estimate
0	accuracy	0.522184
0.01	accuracy	0.522184
0.02	accuracy	0.522184
0.03	accuracy	0.522184
0.04	accuracy	0.522184
0.05	accuracy	0.522184
0.06	accuracy	0.522184
0.07	accuracy	0.522184
0.08	accuracy	0.522184
0.09	accuracy	0.522184
0.1	accuracy	0.522184
0.11	accuracy	0.522184
0.12	accuracy	0.525597
0.13	accuracy	0.525597
0.14	accuracy	0.525597
0.15	accuracy	0.525597
0.16	accuracy	0.52901
0.17	accuracy	0.539249
0.18	accuracy	0.549488
0.19	accuracy	0.549488
0.2	accuracy	0.56314
0.21	accuracy	0.573379
0.22	accuracy	0.580205
0.23	accuracy	0.587031
0.24	accuracy	0.600683
0.25	accuracy	0.600683
0.26	accuracy	0.62116
0.27	accuracy	0.614334
0.28	accuracy	0.624573
0.29	accuracy	0.631399
0.3	accuracy	0.638225
0.31	accuracy	0.648464
0.32	accuracy	0.651877
0.33	accuracy	0.662116
0.34	accuracy	0.668942
0.35	accuracy	0.682594
0.36	accuracy	0.686007
0.37	accuracy	0.682594
0.38	accuracy	0.679181
0.39	accuracy	0.682594
0.4	accuracy	0.68942
0.41	accuracy	0.699659
0.42	accuracy	0.699659
0.43	accuracy	0.703072
0.44	accuracy	0.703072
0.45	accuracy	0.699659
0.46	accuracy	0.692833
0.47	accuracy	0.682594
0.48	accuracy	0.682594
0.49	accuracy	0.682594
0.5	accuracy	0.686007
0.51	accuracy	0.675768
0.52	accuracy	0.682594
0.53	accuracy	0.679181
0.54	accuracy	0.675768
0.55	accuracy	0.686007
0.56	accuracy	0.679181
0.57	accuracy	0.668942
0.58	accuracy	0.668942
0.59	accuracy	0.668942
0.6	accuracy	0.672355
0.61	accuracy	0.675768
0.62	accuracy	0.672355
0.63	accuracy	0.668942
0.64	accuracy	0.658703
0.65	accuracy	0.65529
0.66	accuracy	0.658703
0.67	accuracy	0.648464
0.68	accuracy	0.645051
0.69	accuracy	0.634812
0.7	accuracy	0.631399
0.71	accuracy	0.641638
0.72	accuracy	0.634812
0.73	accuracy	0.627986
0.74	accuracy	0.62116
0.75	accuracy	0.617747
0.76	accuracy	0.614334
0.77	accuracy	0.600683
0.78	accuracy	0.610922
0.79	accuracy	0.607509
0.8	accuracy	0.600683
0.81	accuracy	0.590444
0.82	accuracy	0.573379
0.83	accuracy	0.549488
0.84	accuracy	0.539249
0.85	accuracy	0.525597
0.86	accuracy	0.515358
0.87	accuracy	0.508532
0.88	accuracy	0.501706
0.89	accuracy	0.498294
0.9	accuracy	0.491468
0.91	accuracy	0.481229
0.92	accuracy	0.477816
0.93	accuracy	0.477816
0.94	accuracy	0.477816
0.95	accuracy	0.477816
0.96	accuracy	0.477816
0.97	accuracy	0.477816
0.98	accuracy	0.477816
0.99	accuracy	0.477816
1	accuracy	0.477816
0	sensitivity	1
0.01	sensitivity	1
0.02	sensitivity	1
0.03	sensitivity	1
0.04	sensitivity	1
0.05	sensitivity	1
0.06	sensitivity	1
0.07	sensitivity	1
0.08	sensitivity	1
0.09	sensitivity	1
0.1	sensitivity	1
0.11	sensitivity	1
0.12	sensitivity	1
0.13	sensitivity	1
0.14	sensitivity	1
0.15	sensitivity	1
0.16	sensitivity	1
0.17	sensitivity	1
0.18	sensitivity	1
0.19	sensitivity	1
0.2	sensitivity	1
0.21	sensitivity	1
0.22	sensitivity	0.993464
0.23	sensitivity	0.973856
0.24	sensitivity	0.973856
0.25	sensitivity	0.960784
0.26	sensitivity	0.954248
0.27	sensitivity	0.928105
0.28	sensitivity	0.921569
0.29	sensitivity	0.908497
0.3	sensitivity	0.901961
0.31	sensitivity	0.895425
0.32	sensitivity	0.882353
0.33	sensitivity	0.882353
0.34	sensitivity	0.862745
0.35	sensitivity	0.856209
0.36	sensitivity	0.836601
0.37	sensitivity	0.816993
0.38	sensitivity	0.803922
0.39	sensitivity	0.803922
0.4	sensitivity	0.79085
0.41	sensitivity	0.784314
0.42	sensitivity	0.777778
0.43	sensitivity	0.777778
0.44	sensitivity	0.771242
0.45	sensitivity	0.75817
0.46	sensitivity	0.738562
0.47	sensitivity	0.712418
0.48	sensitivity	0.699346
0.49	sensitivity	0.686275
0.5	sensitivity	0.679739
0.51	sensitivity	0.660131
0.52	sensitivity	0.660131
0.53	sensitivity	0.653595
0.54	sensitivity	0.647059
0.55	sensitivity	0.647059
0.56	sensitivity	0.633987
0.57	sensitivity	0.607843
0.58	sensitivity	0.601307
0.59	sensitivity	0.575163
0.6	sensitivity	0.568627
0.61	sensitivity	0.562092
0.62	sensitivity	0.54902
0.63	sensitivity	0.535948
0.64	sensitivity	0.51634
0.65	sensitivity	0.496732
0.66	sensitivity	0.490196
0.67	sensitivity	0.45098
0.68	sensitivity	0.424837
0.69	sensitivity	0.405229
0.7	sensitivity	0.379085
0.71	sensitivity	0.366013
0.72	sensitivity	0.352941
0.73	sensitivity	0.339869
0.74	sensitivity	0.326797
0.75	sensitivity	0.313725
0.76	sensitivity	0.300654
0.77	sensitivity	0.27451
0.78	sensitivity	0.27451
0.79	sensitivity	0.261438
0.8	sensitivity	0.24183
0.81	sensitivity	0.222222
0.82	sensitivity	0.189542
0.83	sensitivity	0.143791
0.84	sensitivity	0.124183
0.85	sensitivity	0.0980392
0.86	sensitivity	0.0784314
0.87	sensitivity	0.0653595
0.88	sensitivity	0.0457516
0.89	sensitivity	0.0392157
0.9	sensitivity	0.0261438
0.91	sensitivity	0.00653595
0.92	sensitivity	0
0.93	sensitivity	0
0.94	sensitivity	0
0.95	sensitivity	0
0.96	sensitivity	0
0.97	sensitivity	0
0.98	sensitivity	0
0.99	sensitivity	0
1	sensitivity	0
0	specificity	0
0.01	specificity	0
0.02	specificity	0
0.03	specificity	0
0.04	specificity	0
0.05	specificity	0
0.06	specificity	0
0.07	specificity	0
0.08	specificity	0
0.09	specificity	0
0.1	specificity	0
0.11	specificity	0
0.12	specificity	0.00714286
0.13	specificity	0.00714286
0.14	specificity	0.00714286
0.15	specificity	0.00714286
0.16	specificity	0.0142857
0.17	specificity	0.0357143
0.18	specificity	0.0571429
0.19	specificity	0.0571429
0.2	specificity	0.0857143
0.21	specificity	0.107143
0.22	specificity	0.128571
0.23	specificity	0.164286
0.24	specificity	0.192857
0.25	specificity	0.207143
0.26	specificity	0.257143
0.27	specificity	0.271429
0.28	specificity	0.3
0.29	specificity	0.328571
0.3	specificity	0.35
0.31	specificity	0.378571
0.32	specificity	0.4
0.33	specificity	0.421429
0.34	specificity	0.457143
0.35	specificity	0.492857
0.36	specificity	0.521429
0.37	specificity	0.535714
0.38	specificity	0.542857
0.39	specificity	0.55
0.4	specificity	0.578571
0.41	specificity	0.607143
0.42	specificity	0.614286
0.43	specificity	0.621429
0.44	specificity	0.628571
0.45	specificity	0.635714
0.46	specificity	0.642857
0.47	specificity	0.65
0.48	specificity	0.664286
0.49	specificity	0.678571
0.5	specificity	0.692857
0.51	specificity	0.692857
0.52	specificity	0.707143
0.53	specificity	0.707143
0.54	specificity	0.707143
0.55	specificity	0.728571
0.56	specificity	0.728571
0.57	specificity	0.735714
0.58	specificity	0.742857
0.59	specificity	0.771429
0.6	specificity	0.785714
0.61	specificity	0.8
0.62	specificity	0.807143
0.63	specificity	0.814286
0.64	specificity	0.814286
0.65	specificity	0.828571
0.66	specificity	0.842857
0.67	specificity	0.864286
0.68	specificity	0.885714
0.69	specificity	0.885714
0.7	specificity	0.907143
0.71	specificity	0.942857
0.72	specificity	0.942857
0.73	specificity	0.942857
0.74	specificity	0.942857
0.75	specificity	0.95
0.76	specificity	0.957143
0.77	specificity	0.957143
0.78	specificity	0.978571
0.79	specificity	0.985714
0.8	specificity	0.992857
0.81	specificity	0.992857
0.82	specificity	0.992857
0.83	specificity	0.992857
0.84	specificity	0.992857
0.85	specificity	0.992857
0.86	specificity	0.992857
0.87	specificity	0.992857
0.88	specificity	1
0.89	specificity	1
0.9	specificity	1
0.91	specificity	1
0.92	specificity	1
0.93	specificity	1
0.94	specificity	1
0.95	specificity	1
0.96	specificity	1
0.97	specificity	1
0.98	specificity	1
0.99	specificity	1
1	specificity	1
0	npv	NA
0.01	npv	NA
0.02	npv	NA
0.03	npv	NA
0.04	npv	NA
0.05	npv	NA
0.06	npv	NA
0.07	npv	NA
0.08	npv	NA
0.09	npv	NA
0.1	npv	NA
0.11	npv	NA
0.12	npv	1
0.13	npv	1
0.14	npv	1
0.15	npv	1
0.16	npv	1
0.17	npv	1
0.18	npv	1
0.19	npv	1
0.2	npv	1
0.21	npv	1
0.22	npv	0.947368
0.23	npv	0.851852
0.24	npv	0.870968
0.25	npv	0.828571
0.26	npv	0.837209
0.27	npv	0.77551
0.28	npv	0.777778
0.29	npv	0.766667
0.3	npv	0.765625
0.31	npv	0.768116
0.32	npv	0.756757
0.33	npv	0.766234
0.34	npv	0.752941
0.35	npv	0.758242
0.36	npv	0.744898
0.37	npv	0.728155
0.38	npv	0.716981
0.39	npv	0.719626
0.4	npv	0.716814
0.41	npv	0.720339
0.42	npv	0.716667
0.43	npv	0.719008
0.44	npv	0.715447
0.45	npv	0.706349
0.46	npv	0.692308
0.47	npv	0.674074
0.48	npv	0.669065
0.49	npv	0.664336
0.5	npv	0.664384
0.51	npv	0.651007
0.52	npv	0.655629
0.53	npv	0.651316
0.54	npv	0.647059
0.55	npv	0.653846
0.56	npv	0.64557
0.57	npv	0.631902
0.58	npv	0.630303
0.59	npv	0.624277
0.6	npv	0.625
0.61	npv	0.625698
0.62	npv	0.620879
0.63	npv	0.616216
0.64	npv	0.606383
0.65	npv	0.601036
0.66	npv	0.602041
0.67	npv	0.590244
0.68	npv	0.584906
0.69	npv	0.576744
0.7	npv	0.572072
0.71	npv	0.576419
0.72	npv	0.571429
0.73	npv	0.566524
0.74	npv	0.561702
0.75	npv	0.558824
0.76	npv	0.556017
0.77	npv	0.546939
0.78	npv	0.552419
0.79	npv	0.549801
0.8	npv	0.545098
0.81	npv	0.53876
0.82	npv	0.528517
0.83	npv	0.514815
0.84	npv	0.509158
0.85	npv	0.501805
0.86	npv	0.496429
0.87	npv	0.492908
0.88	npv	0.48951
0.89	npv	0.487805
0.9	npv	0.484429
0.91	npv	0.479452
0.92	npv	0.477816
0.93	npv	0.477816
0.94	npv	0.477816
0.95	npv	0.477816
0.96	npv	0.477816
0.97	npv	0.477816
0.98	npv	0.477816
0.99	npv	0.477816
1	npv	0.477816
0	ppv	0.522184
0.01	ppv	0.522184
0.02	ppv	0.522184
0.03	ppv	0.522184
0.04	ppv	0.522184
0.05	ppv	0.522184
0.06	ppv	0.522184
0.07	ppv	0.522184
0.08	ppv	0.522184
0.09	ppv	0.522184
0.1	ppv	0.522184
0.11	ppv	0.522184
0.12	ppv	0.523973
0.13	ppv	0.523973
0.14	ppv	0.523973
0.15	ppv	0.523973
0.16	ppv	0.525773
0.17	ppv	0.53125
0.18	ppv	0.536842
0.19	ppv	0.536842
0.2	ppv	0.544484
0.21	ppv	0.55036
0.22	ppv	0.554745
0.23	ppv	0.56015
0.24	ppv	0.568702
0.25	ppv	0.569767
0.26	ppv	0.584
0.27	ppv	0.581967
0.28	ppv	0.589958
0.29	ppv	0.596567
0.3	ppv	0.60262
0.31	ppv	0.611607
0.32	ppv	0.616438
0.33	ppv	0.625
0.34	ppv	0.634615
0.35	ppv	0.648515
0.36	ppv	0.65641
0.37	ppv	0.657895
0.38	ppv	0.657754
0.39	ppv	0.66129
0.4	ppv	0.672222
0.41	ppv	0.685714
0.42	ppv	0.687861
0.43	ppv	0.69186
0.44	ppv	0.694118
0.45	ppv	0.694611
0.46	ppv	0.693252
0.47	ppv	0.689873
0.48	ppv	0.694805
0.49	ppv	0.7
0.5	ppv	0.707483
0.51	ppv	0.701389
0.52	ppv	0.711268
0.53	ppv	0.70922
0.54	ppv	0.707143
0.55	ppv	0.722628
0.56	ppv	0.718519
0.57	ppv	0.715385
0.58	ppv	0.71875
0.59	ppv	0.733333
0.6	ppv	0.74359
0.61	ppv	0.754386
0.62	ppv	0.756757
0.63	ppv	0.759259
0.64	ppv	0.752381
0.65	ppv	0.76
0.66	ppv	0.773196
0.67	ppv	0.784091
0.68	ppv	0.802469
0.69	ppv	0.794872
0.7	ppv	0.816901
0.71	ppv	0.875
0.72	ppv	0.870968
0.73	ppv	0.866667
0.74	ppv	0.862069
0.75	ppv	0.872727
0.76	ppv	0.884615
0.77	ppv	0.875
0.78	ppv	0.933333
0.79	ppv	0.952381
0.8	ppv	0.973684
0.81	ppv	0.971429
0.82	ppv	0.966667
0.83	ppv	0.956522
0.84	ppv	0.95
0.85	ppv	0.9375
0.86	ppv	0.923077
0.87	ppv	0.909091
0.88	ppv	1
0.89	ppv	1
0.9	ppv	1
0.91	ppv	1
0.92	ppv	NA
0.93	ppv	NA
0.94	ppv	NA
0.95	ppv	NA
0.96	ppv	NA
0.97	ppv	NA
0.98	ppv	NA
0.99	ppv	NA
1	ppv	NA
0	j_index	0
0.01	j_index	0
0.02	j_index	0
0.03	j_index	0
0.04	j_index	0
0.05	j_index	0
0.06	j_index	0
0.07	j_index	0
0.08	j_index	0
0.09	j_index	0
0.1	j_index	0
0.11	j_index	0
0.12	j_index	0.00714286
0.13	j_index	0.00714286
0.14	j_index	0.00714286
0.15	j_index	0.00714286
0.16	j_index	0.0142857
0.17	j_index	0.0357143
0.18	j_index	0.0571429
0.19	j_index	0.0571429
0.2	j_index	0.0857143
0.21	j_index	0.107143
0.22	j_index	0.122035
0.23	j_index	0.138142
0.24	j_index	0.166713
0.25	j_index	0.167927
0.26	j_index	0.211391
0.27	j_index	0.199533
0.28	j_index	0.221569
0.29	j_index	0.237068
0.3	j_index	0.251961
0.31	j_index	0.273996
0.32	j_index	0.282353
0.33	j_index	0.303782
0.34	j_index	0.319888
0.35	j_index	0.349066
0.36	j_index	0.35803
0.37	j_index	0.352708
0.38	j_index	0.346779
0.39	j_index	0.353922
0.4	j_index	0.369421
0.41	j_index	0.391457
0.42	j_index	0.392063
0.43	j_index	0.399206
0.44	j_index	0.399813
0.45	j_index	0.393884
0.46	j_index	0.381419
0.47	j_index	0.362418
0.48	j_index	0.363632
0.49	j_index	0.364846
0.5	j_index	0.372596
0.51	j_index	0.352988
0.52	j_index	0.367274
0.53	j_index	0.360738
0.54	j_index	0.354202
0.55	j_index	0.37563
0.56	j_index	0.362558
0.57	j_index	0.343557
0.58	j_index	0.344164
0.59	j_index	0.346592
0.6	j_index	0.354342
0.61	j_index	0.362092
0.62	j_index	0.356162
0.63	j_index	0.350233
0.64	j_index	0.330626
0.65	j_index	0.325303
0.66	j_index	0.333053
0.67	j_index	0.315266
0.68	j_index	0.310551
0.69	j_index	0.290943
0.7	j_index	0.286228
0.71	j_index	0.30887
0.72	j_index	0.295798
0.73	j_index	0.282726
0.74	j_index	0.269655
0.75	j_index	0.263725
0.76	j_index	0.257796
0.77	j_index	0.231653
0.78	j_index	0.253081
0.79	j_index	0.247152
0.8	j_index	0.234687
0.81	j_index	0.215079
0.82	j_index	0.1824
0.83	j_index	0.136648
0.84	j_index	0.11704
0.85	j_index	0.0908964
0.86	j_index	0.0712885
0.87	j_index	0.0582166
0.88	j_index	0.0457516
0.89	j_index	0.0392157
0.9	j_index	0.0261438
0.91	j_index	0.00653595
0.92	j_index	0
0.93	j_index	0
0.94	j_index	0
0.95	j_index	0
0.96	j_index	0
0.97	j_index	0
0.98	j_index	0
0.99	j_index	0
1	j_index	0
