# Supplementary material for: Proteome-scale prediction of molecular mechanisms underlying dominant genetic diseases
Source: PLoS One. 2024 Aug 22;19(8):e0307312. doi: 10.1371/journal.pone.0307312 (PMC11341024; doi:10.1371/journal.pone.0307312)
Supplement: S3 Table — The first sheet of this XLSX file contains column descriptions for the second sheet. The second sheet contains the molecular mechanism predictions. (XLSX) [file pone.0307312.s005.xlsx]

## Sheet: column_descriptions
gene	HGNC gene symbol
uniprot_id	UniProt accession ID
train_dn_gof_lof	Indicates if the protein was part of the training set of the model in the order provided: DN, GOF, LOF. 0 = not part of training set; 1 = part of training set. The pipe operator ("|") is used as a separator.
rank_max	Raw rank-based molecular mechanism classification without accounting for a t50 threshold. dn - dominant-negative; gof - gain-of-function; lof - loss-of-function.
verdict	Rank-based molecular mechanism classification accounting for the t50 threshold. The dash ("-") symbol indicates a lack of assignment.
pDN	DN probability of the protein.
DN_pctl	Percentile of DN probability distribution relative to the proteome. E.g., 0.05 means the protein is within the top 5% of most DN-like proteins.
pGOF	GOF probability of the protein.
GOF_pctl	Percentile of GOF probability distribution relative to the proteome.
pLOF	LOF probability of the protein.
LOF_pctl	Percentile of LOF probability distribution relative to the proteome.

## Sheet: table_S3
gene	uniprot_id	train_dn_gof_lof	rank_max	verdict	pDN	DN_pctl	pGOF	GOF_pctl	pLOF	LOF_pctl
A1BG	P04217	0|0|0	gof	gof	0.630658	0.564596	0.695832	0.294525	0.273523	0.744316
A1CF	Q9NQ94	0|0|0	dn	dn	0.737573	0.237123	0.682626	0.327179	0.375102	0.436681
A2M	P01023	0|0|0	dn	dn	0.675617	0.423717	0.596109	0.530518	0.240667	0.835748
A2ML1	A8K2U0	0|0|0	lof	-	0.602489	0.642033	0.495406	0.721925	0.369896	0.451215
A3GALT2	U3KPV4	0|0|0	lof	-	0.559138	0.73425	0.554567	0.615713	0.339497	0.534643
A4GALT	Q9NPC4	0|0|0	gof	-	0.607853	0.628431	0.603251	0.516082	0.297483	0.669875
A4GNT	Q9UNA3	0|0|0	gof	-	0.576564	0.69919	0.566115	0.594991	0.25813	0.79121
AAAS	Q9NRG9	0|0|0	lof	-	0.529432	0.781782	0.382909	0.869335	0.486358	0.242082
AACS	Q86V21	0|0|0	lof	-	0.547167	0.75507	0.568576	0.59013	0.425929	0.322416
AADAC	P22760	0|0|0	dn	dn	0.804278	0.095212	0.653659	0.398772	0.174514	0.955757
AADACL2	Q6P093	0|0|0	dn	dn	0.675553	0.42411	0.614714	0.489811	0.265933	0.768966
AADACL3	Q5VUY0	0|0|0	dn	dn	0.725972	0.270562	0.654254	0.39725	0.202933	0.912153
AADACL4	Q5VUY2	0|0|0	dn	dn	0.727108	0.266978	0.663328	0.375104	0.218806	0.882789
AADAT	Q8N5Z0	0|0|0	dn	dn	0.719247	0.289762	0.430694	0.814093	0.303896	0.649742
AAGAB	Q6PD74	1|1|1	dn	dn	0.739388	0.231476	0.500032	0.715099	0.261302	0.782617
AAK1	Q2M2I8	0|0|0	lof	lof	0.393171	0.909894	0.52112	0.680432	0.703097	0.084557
AAMDC	Q9H7C9	0|0|0	lof	-	0.68377	0.396121	0.319805	0.924871	0.412692	0.347459
AAMP	Q13685	0|0|0	lof	-	0.419785	0.8904	0.443732	0.797103	0.584043	0.163614
AANAT	Q16613	0|0|0	gof	gof	0.634727	0.552124	0.76371	0.146771	0.264984	0.772011
AAR2	Q9Y312	0|0|0	lof	-	0.572667	0.706654	0.401029	0.850184	0.378031	0.428726
AARD	Q4LEZ3	0|0|0	dn	dn	0.666294	0.454898	0.615476	0.487994	0.326969	0.574564
AARS1	P49588	1|0|1	gof	-	0.655159	0.491137	0.620888	0.475031	0.326464	0.576136
AARS2	Q5JTZ9	0|0|0	dn	dn	0.679077	0.412129	0.638779	0.432654	0.258854	0.789295
AARSD1	Q9BTE6	0|0|0	dn	dn	0.721728	0.282789	0.557164	0.611097	0.300673	0.659612
AASDH	Q4L235	0|0|0	dn	dn	0.710041	0.31505	0.568802	0.589492	0.284628	0.710631
AASDHPPT	Q9NRN7	0|0|0	lof	-	0.527404	0.784974	0.518152	0.685539	0.306486	0.641149
AASS	Q9UDR5	0|0|0	dn	dn	0.63896	0.539799	0.474194	0.756445	0.32225	0.59013
AATF	Q9NY61	0|0|0	lof	-	0.57892	0.694476	0.290683	0.944414	0.380999	0.420427
AATK	Q6ZMQ8	0|0|0	lof	-	0.569506	0.713528	0.676747	0.341566	0.492238	0.236288
ABAT	P80404	0|0|0	dn	dn	0.747812	0.205892	0.568427	0.590474	0.303512	0.651068
ABCA1	O95477	0|0|1	gof	gof	0.736565	0.239774	0.739441	0.193371	0.221686	0.876798
ABCA10	Q8WWZ4	0|0|0	gof	gof	0.629809	0.566855	0.704421	0.273116	0.282981	0.715787
ABCA12	Q86UK0	0|0|0	dn	dn	0.737467	0.237319	0.703793	0.274834	0.238388	0.842131
ABCA13	Q86UQ4	0|0|0	dn	dn	0.72284	0.279057	0.364892	0.886423	0.247766	0.818316
ABCA2	Q9BZC7	0|0|0	lof	-	0.452319	0.862706	0.606697	0.507685	0.516789	0.214878
ABCA3	Q99758	0|0|0	gof	gof	0.728037	0.264277	0.726686	0.220083	0.20125	0.91564
ABCA4	P78363	0|0|0	gof	gof	0.621246	0.591063	0.711598	0.25701	0.299309	0.664179
ABCA5	Q8WWZ7	0|0|0	gof	gof	0.702725	0.336116	0.731501	0.209624	0.214253	0.891922
ABCA6	Q8N139	0|0|0	gof	gof	0.721717	0.282887	0.725312	0.223864	0.206194	0.906359
ABCA7	Q8IZY2	1|1|0	gof	gof	0.620379	0.592831	0.719717	0.237712	0.300418	0.660398
ABCA8	O94911	0|0|0	gof	-	0.606088	0.633243	0.621179	0.474392	0.323581	0.586202
ABCA9	Q8IUA7	0|0|0	gof	gof	0.64099	0.533759	0.700003	0.283968	0.272867	0.747164
ABCB1	P08183	0|0|0	dn	dn	0.824865	0.070415	0.805643	0.082593	0.214435	0.891677
ABCB10	Q9NRK6	0|0|0	dn	dn	0.790508	0.11559	0.722855	0.230052	0.305726	0.644046
ABCB11	O95342	0|0|0	dn	dn	0.828427	0.066143	0.811301	0.076062	0.189918	0.934643
ABCB4	P21439	0|0|0	dn	dn	0.860025	0.038497	0.832594	0.051412	0.173105	0.957476
ABCB5	Q2M3G0	0|0|0	gof	gof	0.750988	0.197201	0.738967	0.1945	0.289723	0.695851
ABCB6	Q9NP58	0|1|1	dn	dn	0.777433	0.13916	0.712178	0.255586	0.288587	0.698797
ABCB7	O75027	0|0|0	lof	lof	0.516426	0.799853	0.533609	0.65809	0.65168	0.118242
ABCB8	Q9NUT2	0|0|0	dn	dn	0.761341	0.171962	0.698695	0.287552	0.340557	0.531205
ABCB9	Q9NP78	0|0|0	gof	gof	0.754375	0.189197	0.800385	0.089958	0.254397	0.800786
ABCC1	P33527	0|0|0	gof	gof	0.761336	0.172011	0.779505	0.118291	0.219607	0.880727
ABCC10	Q5T3U5	0|0|0	gof	gof	0.622748	0.586742	0.694851	0.296931	0.356047	0.488043
ABCC11	Q96J66	0|0|0	dn	dn	0.723754	0.277142	0.688655	0.311564	0.295851	0.676258
ABCC12	Q96J65	0|0|0	gof	gof	0.71442	0.303315	0.732055	0.208348	0.305416	0.644783
ABCC2	Q92887	0|0|0	dn	dn	0.741844	0.222391	0.672856	0.351043	0.287333	0.702185
ABCC3	O15438	0|0|0	dn	dn	0.777829	0.138227	0.745274	0.181635	0.233087	0.853671
ABCC4	O15439	0|0|0	dn	dn	0.76405	0.166167	0.729158	0.213798	0.251147	0.809821
ABCC5	O15440	0|0|0	gof	gof	0.711152	0.311711	0.737907	0.196514	0.288091	0.700074
ABCC6	O95255	1|1|1	gof	gof	0.724171	0.275669	0.734403	0.203781	0.2838	0.713135
ABCC8	Q09428	0|0|0	gof	gof	0.777345	0.139259	0.803492	0.085735	0.219102	0.882151
ABCC9	O60706	0|0|1	gof	gof	0.750738	0.197938	0.78185	0.114559	0.236201	0.846992
ABCD1	P33897	0|0|0	lof	-	0.46428	0.853327	0.56964	0.587724	0.605104	0.15011
ABCD2	Q9UBJ2	0|0|0	dn	dn	0.805121	0.09423	0.708937	0.263491	0.247346	0.819642
ABCD3	P28288	0|0|0	dn	dn	0.784088	0.126148	0.705974	0.270071	0.261695	0.781439
ABCD4	O14678	0|0|0	dn	dn	0.796667	0.105721	0.762096	0.15016	0.20212	0.913872
ABCE1	P61221	0|0|0	lof	lof	0.432517	0.880236	0.397202	0.853572	0.662195	0.112055
ABCF1	Q8NE71	0|0|0	dn	dn	0.69644	0.355512	0.531819	0.661625	0.302082	0.655242
ABCF2	Q9UG63	0|0|0	dn	dn	0.673989	0.429069	0.57298	0.5808	0.304956	0.6466
ABCF3	Q9NUQ8	0|0|0	dn	dn	0.73101	0.25588	0.621773	0.472674	0.260548	0.784434
ABCG1	P45844	0|0|0	gof	gof	0.761728	0.171372	0.776288	0.123742	0.212313	0.895654
ABCG2	Q9UNQ0	0|0|1	gof	gof	0.741636	0.222735	0.770018	0.134741	0.251201	0.809526
ABCG4	Q9H172	0|0|0	gof	gof	0.767605	0.158311	0.840833	0.043064	0.179773	0.948981
ABCG5	Q9H222	0|0|0	gof	gof	0.700267	0.343874	0.790022	0.103707	0.252908	0.805058
ABCG8	Q9H221	0|0|0	gof	gof	0.684606	0.392831	0.751228	0.169359	0.28492	0.709747
ABHD1	Q96SE0	0|0|0	gof	-	0.601379	0.644635	0.554657	0.615468	0.264643	0.773238
ABHD10	Q9NUJ1	0|0|0	dn	dn	0.646848	0.515541	0.527277	0.669384	0.327639	0.5726
ABHD11	Q8NFV4	0|0|0	dn	dn	0.786883	0.121827	0.561422	0.603094	0.220313	0.879106
ABHD12	Q8N2K0	0|0|0	dn	dn	0.691605	0.370931	0.58349	0.558605	0.264956	0.772109
ABHD12B	Q7Z5M8	0|0|0	dn	dn	0.637216	0.545004	0.522903	0.677388	0.334145	0.550552
ABHD13	Q7L211	0|0|0	lof	-	0.440387	0.873656	0.436723	0.806334	0.548537	0.188804
ABHD14A	Q9BUJ0	0|0|0	gof	-	0.617414	0.601375	0.59242	0.539406	0.329198	0.567935
ABHD14B	Q96IU4	0|0|0	dn	dn	0.677135	0.418709	0.552649	0.62028	0.254679	0.800196
ABHD15	Q6UXT9	0|0|0	lof	-	0.49455	0.824552	0.556001	0.612865	0.396753	0.383698
ABHD16A	O95870	0|0|0	lof	-	0.454477	0.86084	0.49522	0.72217	0.472989	0.257059
ABHD16B	Q9H3Z7	0|0|0	gof	-	0.649362	0.507096	0.621143	0.47454	0.294082	0.682003
ABHD17A	Q96GS6	0|0|0	gof	gof	0.667819	0.449006	0.708237	0.265161	0.285461	0.708225
ABHD17B	Q5VST6	0|0|0	lof	-	0.540165	0.766658	0.555922	0.613013	0.397682	0.381291
ABHD17C	Q6PCB6	0|0|0	lof	-	0.32211	0.95669	0.493853	0.724871	0.633081	0.13204
ABHD18	Q0P651	0|0|0	lof	-	0.604617	0.637172	0.506039	0.704886	0.356859	0.485637
ABHD2	P08910	0|0|0	lof	-	0.396983	0.906948	0.507646	0.701596	0.468365	0.26246
ABHD3	Q8WU67	0|0|0	lof	-	0.534737	0.775448	0.553882	0.617383	0.326152	0.577314
ABHD4	Q8TB40	0|0|0	dn	dn	0.673529	0.431034	0.565215	0.596808	0.315435	0.611343
ABHD5	Q8WTS1	0|0|0	dn	dn	0.657928	0.481562	0.559847	0.605696	0.300873	0.658876
ABHD6	Q9BV23	0|0|0	dn	dn	0.654246	0.493297	0.596774	0.52875	0.30726	0.639087
ABHD8	Q96I13	0|0|0	lof	-	0.359435	0.93425	0.550955	0.623864	0.629759	0.134054
ABI1	Q8IZP0	0|0|0	lof	lof	0.546392	0.75674	0.615921	0.487012	0.650391	0.119126
ABI2	Q9NYB9	0|0|0	lof	-	0.562511	0.727965	0.605362	0.511073	0.549509	0.18797
ABI3	Q9P2A4	0|0|0	dn	dn	0.728715	0.262215	0.666236	0.368574	0.343183	0.523594
ABI3BP	Q7Z7G0	0|0|0	dn	dn	0.683642	0.39671	0.465929	0.768132	0.384962	0.410017
ABITRAM	Q9NX38	0|0|0	lof	-	0.606223	0.632654	0.270589	0.956003	0.426249	0.321778
ABL1	P00519	0|0|1	lof	lof	0.4475	0.867763	0.549764	0.625436	0.725096	0.07179
ABL2	P42684	0|0|0	dn	dn	0.723885	0.276848	0.702436	0.277977	0.389497	0.399509
ABLIM1	O14639	0|0|0	lof	lof	0.638345	0.541714	0.639227	0.431426	0.652954	0.117555
ABLIM2	Q6H8Q1	0|0|0	dn	dn	0.775952	0.141566	0.741701	0.188706	0.378943	0.425436
ABLIM3	O94929	0|0|0	dn	dn	0.721224	0.284213	0.624235	0.466192	0.425162	0.323742
ABO	P16442	0|0|0	lof	-	0.616751	0.603044	0.594541	0.534397	0.351529	0.499975
ABR	Q12979	0|0|0	lof	-	0.533852	0.776823	0.612156	0.496145	0.509686	0.220673
ABRA	Q8N0Z2	0|0|0	gof	gof	0.611569	0.618218	0.631062	0.450479	0.368533	0.455045
ABRACL	Q9P1F3	0|0|0	dn	dn	0.696776	0.354235	0.601757	0.519224	0.341954	0.526737
ABRAXAS1	Q6UWZ7	0|0|0	lof	-	0.608142	0.627498	0.413185	0.835797	0.41796	0.337589
ABRAXAS2	Q15018	0|0|0	lof	-	0.542465	0.763221	0.333421	0.914068	0.514705	0.216548
ABT1	Q9ULW3	0|0|0	dn	dn	0.771241	0.150602	0.629017	0.455635	0.274788	0.740388
ABTB1	Q969K4	0|0|0	gof	gof	0.673218	0.432261	0.73006	0.212178	0.27274	0.747508
ABTB2	Q8N961	0|0|0	lof	-	0.553559	0.744022	0.58994	0.545347	0.420661	0.331697
ABTB3	A6QL63	0|0|0	lof	-	0.532769	0.778198	0.540862	0.642868	0.571116	0.172698
ACAA1	P09110	0|0|0	dn	dn	0.719471	0.289271	0.59408	0.535232	0.404263	0.366708
ACAA2	P42765	0|0|0	lof	-	0.719574	0.289074	0.608168	0.504984	0.450783	0.283575
ACACA	Q13085	0|0|0	lof	-	0.433981	0.879106	0.345435	0.904886	0.609564	0.147115
ACACB	O00763	0|0|0	lof	-	0.630066	0.566118	0.53757	0.649693	0.388725	0.401375
ACAD10	Q6JQN1	0|0|0	lof	-	0.646877	0.515345	0.622906	0.469629	0.397944	0.380309
ACAD11	Q709F0	0|0|0	dn	dn	0.762247	0.170145	0.61686	0.484311	0.26519	0.771274
ACAD8	Q9UKU7	0|0|0	gof	gof	0.704512	0.331402	0.691317	0.30518	0.356066	0.487896
ACAD9	Q9H845	0|0|0	dn	dn	0.773761	0.145544	0.696154	0.29369	0.222192	0.875473
ACADL	P28330	0|0|0	dn	dn	0.725511	0.271937	0.685862	0.317997	0.320338	0.597299
ACADM	P11310	0|0|0	dn	dn	0.730994	0.256077	0.689694	0.308814	0.342241	0.526
ACADS	P16219	0|0|0	dn	dn	0.815488	0.080481	0.756533	0.159588	0.229005	0.861183
ACADSB	P45954	0|0|0	gof	gof	0.709614	0.316376	0.707815	0.265946	0.314918	0.613405
ACADVL	P49748	0|0|0	dn	dn	0.692158	0.369752	0.644255	0.420182	0.300482	0.660201
ACAN	P16112	0|0|0	lof	-	0.50717	0.810656	0.510583	0.69644	0.531705	0.202553
ACAP1	Q15027	0|0|0	gof	gof	0.693614	0.365284	0.755445	0.161453	0.299702	0.662706
ACAP2	Q15057	0|0|0	lof	-	0.43262	0.880137	0.502205	0.711466	0.62118	0.138964
ACAP3	Q96P50	0|0|0	gof	gof	0.672253	0.435207	0.757693	0.157329	0.310955	0.626712
ACAT1	P24752	0|0|0	dn	dn	0.762371	0.169752	0.593615	0.536558	0.3942	0.389197
ACAT2	Q9BWD1	0|0|0	dn	dn	0.741138	0.224797	0.625327	0.46413	0.356321	0.487258
ACBD3	Q9H3P7	0|0|0	gof	gof	0.578677	0.695261	0.635216	0.440658	0.329837	0.56548
ACBD4	Q8NC06	0|0|0	dn	dn	0.73832	0.234913	0.694906	0.296538	0.199831	0.918635
ACBD5	Q5T8D3	0|0|0	dn	dn	0.688061	0.382617	0.530403	0.664179	0.303198	0.651657
ACBD6	Q9BR61	0|0|0	gof	-	0.585679	0.679696	0.605125	0.511368	0.262271	0.779966
ACBD7	Q8N6N7	0|0|0	gof	gof	0.66543	0.457893	0.653718	0.398625	0.165728	0.965333
ACCS	Q96QU6	0|0|0	dn	dn	0.74063	0.227056	0.620006	0.47724	0.230917	0.857501
ACCSL	Q4AC99	0|0|0	dn	dn	0.655746	0.488976	0.550799	0.62411	0.346028	0.515738
ACD	Q96AP0	0|0|0	lof	-	0.466564	0.851215	0.471895	0.759882	0.430666	0.313037
ACE	P12821	0|0|0	gof	gof	0.613282	0.612816	0.690578	0.306997	0.302405	0.654162
ACE2	Q9BYF1	0|0|0	lof	-	0.497391	0.821311	0.576111	0.573386	0.432372	0.310926
ACER1	Q8TDN7	0|0|0	dn	dn	0.740866	0.225927	0.660514	0.382814	0.205676	0.907243
ACER2	Q5QJU3	0|0|0	dn	dn	0.7759	0.141616	0.702134	0.278713	0.21039	0.898748
ACER3	Q9NUN7	0|0|0	dn	dn	0.692763	0.367542	0.60585	0.509845	0.319254	0.600295
ACHE	P22303	0|0|0	lof	-	0.447194	0.868009	0.656849	0.3918	0.457452	0.274392
ACIN1	Q9UKV3	0|0|0	lof	lof	0.164975	0.998085	0.195929	0.986791	0.863178	0.00766
ACKR1	Q16570	0|0|0	dn	dn	0.760865	0.173288	0.746585	0.178787	0.248758	0.815811
ACKR2	O00590	0|0|0	dn	dn	0.810412	0.087749	0.765664	0.143825	0.194345	0.927866
ACKR3	P25106	0|0|0	gof	gof	0.716184	0.297864	0.788677	0.10518	0.284257	0.711711
ACKR4	Q9NPB9	0|0|0	dn	dn	0.74781	0.205942	0.698991	0.28657	0.242101	0.8329
ACLY	P53396	0|0|0	dn	dn	0.669852	0.442966	0.579933	0.565382	0.343234	0.523251
ACMSD	Q8TDX5	0|0|0	dn	dn	0.720996	0.284999	0.696721	0.292119	0.289411	0.696391
ACO1	P21399	0|0|0	lof	-	0.632553	0.5589	0.582514	0.560668	0.392406	0.39342
ACO2	Q99798	0|0|0	lof	-	0.634952	0.551387	0.56075	0.604223	0.455698	0.276848
ACOD1	A6NK06	0|0|0	dn	dn	0.697062	0.353499	0.660788	0.382274	0.33616	0.544856
ACOT1	Q86TX2	0|0|0	lof	-	0.588046	0.674392	0.48521	0.739406	0.364562	0.465505
ACOT11	Q8WXI4	0|0|0	lof	-	0.592949	0.662951	0.650414	0.406384	0.467895	0.262951
ACOT12	Q8WYK0	0|0|0	gof	gof	0.56535	0.722563	0.71481	0.249006	0.402112	0.371667
ACOT13	Q9NPJ3	0|0|0	dn	dn	0.714471	0.303216	0.610021	0.500761	0.418481	0.336165
ACOT2	P49753	0|0|0	dn	dn	0.664791	0.460005	0.596339	0.530076	0.343431	0.522612
ACOT4	Q8N9L9	0|0|0	lof	-	0.629031	0.569065	0.52651	0.671004	0.353824	0.493739
ACOT6	Q3I5F7	0|0|0	dn	dn	0.664878	0.459759	0.607521	0.506457	0.305256	0.645519
ACOT7	O00154	0|0|0	lof	lof	0.493886	0.825288	0.604989	0.511662	0.645347	0.122711
ACOT7L	Q6ZUV0	0|0|0	gof	gof	0.593667	0.661429	0.781036	0.115738	0.516186	0.215271
ACOT8	O14734	0|0|0	dn	dn	0.714847	0.302234	0.604307	0.513626	0.302239	0.654653
ACOT9	Q9Y305	0|0|0	lof	-	0.602535	0.641935	0.602858	0.517014	0.412649	0.347508
ACOX1	Q15067	0|0|0	gof	gof	0.726925	0.267518	0.714996	0.24876	0.214962	0.890498
ACOX2	Q99424	0|0|0	dn	dn	0.782048	0.130076	0.73932	0.193567	0.165924	0.965087
ACOX3	O15254	0|0|0	gof	gof	0.699223	0.347017	0.69311	0.300565	0.232545	0.854898
ACOXL	Q9NUZ1	0|0|0	dn	dn	0.771136	0.150847	0.68836	0.312693	0.244196	0.82794
ACP1	P24666	0|0|0	dn	dn	0.67867	0.413651	0.511968	0.694378	0.276216	0.735183
ACP2	P11117	0|0|0	dn	dn	0.695268	0.359047	0.613842	0.491922	0.174159	0.956445
ACP3	P15309	0|0|0	dn	dn	0.657622	0.482544	0.517706	0.686423	0.249877	0.812816
ACP4	Q9BZG2	0|0|0	gof	gof	0.702196	0.337589	0.716254	0.24547	0.204901	0.908274
ACP5	P13686	0|0|0	dn	dn	0.691727	0.370685	0.618083	0.482053	0.271977	0.749914
ACP6	Q9NPH0	0|0|0	dn	-	0.572434	0.707488	0.44493	0.795728	0.27897	0.726835
ACP7	Q6ZNF0	0|0|0	lof	-	0.641307	0.532384	0.584783	0.555856	0.375752	0.43452
ACR	P10323	0|0|0	dn	dn	0.695926	0.357132	0.648847	0.409477	0.312154	0.622293
ACRBP	Q8NEB7	0|0|0	gof	-	0.564297	0.724429	0.537008	0.650675	0.280938	0.721287
ACRV1	P26436	0|0|0	dn	dn	0.683769	0.39617	0.549929	0.62519	0.332195	0.557574
ACSBG1	Q96GR2	0|0|0	gof	gof	0.718816	0.290744	0.735223	0.20221	0.242256	0.832654
ACSBG2	Q5FVE4	0|0|0	dn	dn	0.770161	0.153253	0.668832	0.361552	0.239133	0.840118
ACSF2	Q96CM8	0|0|0	dn	dn	0.709011	0.317997	0.61928	0.479008	0.328639	0.569654
ACSF3	Q4G176	0|0|0	lof	-	0.576016	0.700368	0.538799	0.647385	0.45791	0.273754
ACSL1	P33121	0|0|0	dn	dn	0.68499	0.392094	0.633484	0.44493	0.301298	0.657648
ACSL3	O95573	0|0|0	dn	dn	0.676097	0.422048	0.572768	0.581193	0.337496	0.540633
ACSL4	O60488	0|0|0	lof	-	0.411464	0.896685	0.471632	0.760177	0.634507	0.130862
ACSL5	Q9ULC5	0|0|0	dn	dn	0.786283	0.122269	0.721309	0.23452	0.206666	0.905426
ACSL6	Q9UKU0	0|0|0	dn	dn	0.759221	0.17697	0.707754	0.26629	0.245371	0.825485
ACSM1	Q08AH1	0|0|0	dn	dn	0.714755	0.302676	0.531427	0.662165	0.365636	0.462755
ACSM2A	Q08AH3	0|0|0	dn	dn	0.70028	0.343825	0.577473	0.570734	0.360395	0.476798
ACSM2B	Q68CK6	0|0|0	dn	dn	0.699359	0.346624	0.605291	0.511171	0.355813	0.488583
ACSM3	Q53FZ2	0|0|0	dn	dn	0.762487	0.169359	0.558906	0.607857	0.346536	0.514068
ACSM4	P0C7M7	0|0|0	dn	dn	0.70967	0.316278	0.545186	0.634913	0.396183	0.38463
ACSM5	Q6NUN0	0|0|0	lof	-	0.673094	0.43285	0.598635	0.525411	0.401012	0.373926
ACSM6	Q6P461	0|0|0	dn	dn	0.691579	0.371029	0.562399	0.601473	0.349457	0.505279
ACSS1	Q9NUB1	0|0|0	dn	dn	0.722926	0.27891	0.648269	0.41041	0.307988	0.636533
ACSS2	Q9NR19	0|0|0	dn	dn	0.677379	0.417825	0.638213	0.433833	0.321231	0.593862
ACSS3	Q9H6R3	0|0|0	dn	dn	0.692692	0.367788	0.616666	0.48495	0.375672	0.434716
ACTA1	P68133	0|0|0	dn	dn	0.808435	0.090056	0.604968	0.511711	0.323316	0.586987
ACTA2	P62736	0|0|0	lof	lof	0.566886	0.719126	0.341095	0.908667	0.673948	0.104051
ACTB	P60709	0|0|0	lof	lof	0.469502	0.847925	0.629776	0.453769	0.790348	0.036631
ACTBL2	Q562R1	0|0|0	dn	dn	0.74684	0.208691	0.3284	0.918438	0.432988	0.309944
ACTC1	P68032	0|1|1	lof	-	0.695746	0.35782	0.497522	0.719077	0.526124	0.207071
ACTG1	P63261	0|0|0	dn	dn	0.700116	0.344414	0.532099	0.661036	0.305504	0.644586
ACTG2	P63267	0|0|0	dn	dn	0.818326	0.077044	0.595397	0.532237	0.322723	0.588804
ACTL10	Q5JWF8	0|0|0	dn	dn	0.736758	0.239185	0.654687	0.396415	0.277558	0.730616
ACTL6A	O96019	0|0|0	lof	lof	0.402556	0.903118	0.449938	0.788853	0.70684	0.082249
ACTL6B	O94805	0|1|0	dn	dn	0.736949	0.238547	0.676839	0.341124	0.331782	0.558949
ACTL7A	Q9Y615	0|0|0	lof	-	0.623915	0.583648	0.531779	0.661724	0.362805	0.470366
ACTL7B	Q9Y614	0|0|0	lof	-	0.585354	0.680383	0.534951	0.6548	0.358166	0.482986
ACTL8	Q9H568	0|0|0	lof	-	0.498889	0.819494	0.406231	0.844341	0.391973	0.394697
ACTL9	Q8TC94	0|0|0	dn	dn	0.72485	0.273656	0.609168	0.502922	0.299526	0.663197
ACTMAP	Q5BKX5	0|0|0	gof	gof	0.594654	0.659514	0.65877	0.387135	0.361691	0.473852
ACTN1	P12814	0|0|0	gof	gof	0.508532	0.808937	0.778519	0.119715	0.489498	0.238694
ACTN2	P35609	0|0|0	gof	gof	0.605067	0.635944	0.776094	0.124184	0.422219	0.32875
ACTN3	Q08043	0|0|0	gof	gof	0.675796	0.423128	0.806457	0.081758	0.331802	0.558851
ACTN4	O43707	0|1|1	lof	-	0.433589	0.879499	0.710401	0.259858	0.596792	0.155905
ACTR10	Q9NZ32	0|0|0	dn	dn	0.680193	0.408888	0.62719	0.459956	0.299012	0.664915
ACTR1A	P61163	0|0|0	lof	-	0.450195	0.864719	0.440564	0.801326	0.634955	0.13042
ACTR1B	P42025	0|0|0	dn	dn	0.730876	0.256273	0.64767	0.412276	0.30226	0.654554
ACTR2	P61160	0|0|0	lof	lof	0.330981	0.951731	0.454876	0.782323	0.734049	0.067174
ACTR3	P61158	0|0|0	lof	lof	0.386903	0.91451	0.493615	0.725509	0.694479	0.090007
ACTR3B	Q9P1U1	0|0|0	lof	-	0.488047	0.831476	0.476215	0.753057	0.634972	0.130322
ACTR3C	Q9C0K3	0|0|0	dn	dn	0.805925	0.093445	0.691684	0.304542	0.265333	0.770489
ACTR5	Q9H9F9	0|0|0	lof	-	0.612777	0.614289	0.576231	0.573189	0.332132	0.55782
ACTR6	Q9GZN1	0|0|0	dn	dn	0.700882	0.34191	0.565598	0.595826	0.310115	0.62902
ACTR8	Q9H981	0|0|0	lof	-	0.592035	0.665406	0.403467	0.847483	0.439442	0.300663
ACTRT1	Q8TDG2	0|0|0	dn	dn	0.695709	0.358016	0.439172	0.802995	0.268911	0.759588
ACTRT2	Q8TDY3	0|0|0	dn	dn	0.693958	0.36381	0.487694	0.735183	0.274637	0.740781
ACTRT3	Q9BYD9	0|0|0	dn	dn	0.701193	0.340977	0.485759	0.73862	0.333255	0.553842
ACVR1	Q04771	0|1|1	lof	-	0.554978	0.741419	0.647098	0.413405	0.481254	0.247091
ACVR1B	P36896	0|0|0	lof	lof	0.356903	0.935625	0.577104	0.571372	0.697797	0.087994
ACVR1C	Q8NER5	0|0|0	gof	gof	0.719189	0.28986	0.71791	0.24218	0.328561	0.56985
ACVR2A	P27037	0|0|0	lof	lof	0.350979	0.939308	0.582204	0.561257	0.671442	0.105671
ACVR2B	Q13705	0|0|0	lof	-	0.528224	0.783747	0.656032	0.393469	0.550062	0.187626
ACVRL1	P37023	0|1|1	gof	gof	0.721519	0.283182	0.768425	0.137687	0.308363	0.635257
ACY1	Q03154	0|0|0	dn	dn	0.703922	0.333022	0.647712	0.411932	0.269379	0.758409
ACY3	Q96HD9	0|0|0	lof	-	0.588394	0.673263	0.459811	0.775939	0.34258	0.525068
ACYP1	P07311	0|0|0	dn	dn	0.751643	0.19563	0.623713	0.467616	0.253598	0.803094
ACYP2	P14621	0|0|0	lof	-	0.6516	0.500565	0.479554	0.748245	0.412224	0.348392
ADA	P00813	0|0|0	dn	dn	0.67245	0.434667	0.610898	0.49865	0.347557	0.511073
ADA2	Q9NZK5	0|0|0	dn	dn	0.732217	0.252443	0.60303	0.516671	0.225716	0.868303
ADAD1	Q96M93	0|0|0	lof	-	0.614769	0.608642	0.471043	0.761061	0.382466	0.416548
ADAD2	Q8NCV1	0|0|0	lof	-	0.503721	0.814093	0.51026	0.697275	0.450537	0.283968
ADAL	Q6DHV7	0|0|0	dn	dn	0.725866	0.270857	0.603401	0.515443	0.276486	0.734397
ADAM10	O14672	1|1|1	lof	lof	0.337491	0.948048	0.350676	0.899632	0.698542	0.087258
ADAM11	O75078	0|0|0	gof	-	0.649083	0.508078	0.629002	0.455733	0.320327	0.597348
ADAM12	O43184	0|0|0	dn	dn	0.750063	0.199656	0.649586	0.407955	0.296634	0.673116
ADAM15	Q13444	0|0|0	gof	gof	0.667918	0.448858	0.684864	0.320354	0.295844	0.676307
ADAM17	P78536	0|0|0	lof	-	0.426715	0.885539	0.518984	0.683575	0.577816	0.168672
ADAM18	Q9Y3Q7	0|0|0	dn	dn	0.660242	0.473705	0.600482	0.521532	0.308664	0.634078
ADAM19	Q9H013	0|0|0	dn	dn	0.704234	0.332188	0.636249	0.438547	0.309507	0.631083
ADAM2	Q99965	0|0|0	dn	dn	0.645561	0.519568	0.595681	0.531451	0.294172	0.681758
ADAM20	O43506	0|0|0	gof	gof	0.667406	0.450724	0.642373	0.423963	0.263277	0.777216
ADAM21	Q9UKJ8	0|0|0	gof	gof	0.61668	0.603486	0.673869	0.348294	0.282342	0.71726
ADAM22	Q9P0K1	0|0|0	lof	-	0.613019	0.613405	0.611149	0.498257	0.407719	0.358556
ADAM23	O75077	0|0|0	lof	-	0.406272	0.900417	0.440845	0.801129	0.623665	0.137638
ADAM28	Q9UKQ2	0|0|0	dn	dn	0.695368	0.358851	0.651092	0.404518	0.273464	0.74466
ADAM29	Q9UKF5	0|0|0	gof	gof	0.679425	0.411097	0.780244	0.116769	0.277991	0.729241
ADAM30	Q9UKF2	0|0|0	gof	gof	0.693614	0.365234	0.689819	0.30852	0.279063	0.726492
ADAM32	Q8TC27	0|0|0	dn	dn	0.711088	0.311957	0.68848	0.312202	0.224315	0.87125
ADAM33	Q9BZ11	0|0|0	gof	gof	0.703266	0.334643	0.735994	0.200098	0.273039	0.746379
ADAM5	Q6NVV9	0|0|0	lof	-	0.516842	0.799313	0.363747	0.88765	0.461745	0.269335
ADAM7	Q9H2U9	0|0|0	gof	gof	0.66229	0.468107	0.657409	0.390277	0.256308	0.795924
ADAM8	P78325	0|0|0	dn	dn	0.734324	0.246354	0.688609	0.311908	0.260366	0.785171
ADAM9	Q13443	0|0|0	dn	dn	0.720532	0.286325	0.663464	0.374662	0.262921	0.778247
ADAMDEC1	O15204	0|0|0	dn	dn	0.666693	0.453229	0.597799	0.527032	0.289029	0.697275
ADAMTS1	Q9UHI8	0|0|0	lof	-	0.487822	0.831819	0.503555	0.70906	0.497227	0.231476
ADAMTS10	Q9H324	0|0|0	lof	-	0.498259	0.820182	0.549757	0.625485	0.535908	0.199165
ADAMTS12	P58397	0|0|0	dn	dn	0.692279	0.369457	0.603834	0.514559	0.311986	0.623079
ADAMTS13	Q76LX8	0|0|0	gof	gof	0.671046	0.438841	0.712352	0.255095	0.262094	0.78026
ADAMTS14	Q8WXS8	0|0|0	dn	dn	0.669937	0.442573	0.623243	0.468795	0.313264	0.619052
ADAMTS15	Q8TE58	0|0|0	dn	dn	0.705081	0.329536	0.608059	0.50523	0.301673	0.656666
ADAMTS16	Q8TE57	0|0|0	dn	dn	0.71903	0.290204	0.57592	0.573926	0.304523	0.647925
ADAMTS17	Q8TE56	0|0|0	dn	dn	0.703172	0.335036	0.624673	0.46521	0.305533	0.644439
ADAMTS18	Q8TE60	0|0|0	lof	-	0.616234	0.604223	0.518728	0.684213	0.418777	0.335527
ADAMTS19	Q8TE59	0|0|0	lof	-	0.640849	0.534299	0.593901	0.535723	0.359711	0.478517
ADAMTS2	O95450	0|0|0	lof	-	0.464079	0.853425	0.52048	0.681463	0.57171	0.172207
ADAMTS20	P59510	0|0|0	dn	dn	0.714916	0.302038	0.552229	0.62082	0.288699	0.698404
ADAMTS3	O15072	0|0|0	dn	dn	0.640103	0.536411	0.559106	0.607562	0.332897	0.554923
ADAMTS4	O75173	0|0|0	gof	gof	0.694193	0.362681	0.67338	0.349669	0.279006	0.726688
ADAMTS5	Q9UNA0	0|0|0	dn	dn	0.666101	0.455635	0.549089	0.626663	0.353542	0.494427
ADAMTS6	Q9UKP5	0|0|0	lof	-	0.420997	0.889418	0.437323	0.805696	0.6021	0.152467
ADAMTS7	Q9UKP4	0|0|0	gof	gof	0.654976	0.491677	0.699273	0.285588	0.296451	0.674147
ADAMTS8	Q9UP79	0|0|0	gof	gof	0.655909	0.488436	0.645639	0.41699	0.286525	0.704984
ADAMTS9	Q9P2N4	0|0|0	dn	dn	0.681144	0.405549	0.534665	0.655438	0.345668	0.51672
ADAMTSL1	Q8N6G6	0|0|0	dn	dn	0.670721	0.439971	0.575972	0.573828	0.357745	0.483918
ADAMTSL2	Q86TH1	0|0|0	dn	dn	0.690991	0.372944	0.591851	0.540535	0.336185	0.544807
ADAMTSL3	P82987	0|0|0	dn	dn	0.710032	0.315149	0.608608	0.503953	0.315283	0.611834
ADAMTSL4	Q6UY14	0|0|0	lof	-	0.573595	0.704591	0.527719	0.668598	0.471742	0.258384
ADAMTSL4-AS1	Q5T5F5	0|0|0	gof	gof	0.656982	0.484311	0.636118	0.438743	0.304259	0.648711
ADAMTSL5	Q6ZMM2	0|0|0	lof	-	0.624089	0.583256	0.611341	0.497864	0.359498	0.479205
ADAP1	O75689	0|0|0	lof	-	0.552755	0.745691	0.597202	0.528308	0.447412	0.28878
ADAP2	Q9NPF8	0|0|0	gof	gof	0.683708	0.396366	0.681978	0.328898	0.28788	0.700516
ADAR	P55265	1|1|1	lof	-	0.572888	0.706015	0.476121	0.753253	0.463649	0.266879
ADARB1	P78563	0|0|0	lof	lof	0.430689	0.882053	0.311476	0.931402	0.706393	0.082691
ADARB2	Q9NS39	0|0|0	lof	lof	0.453156	0.861969	0.392886	0.857992	0.674293	0.103658
ADARB2-AS1	A8MUL3	0|0|0	lof	-	0.682725	0.399853	0.630842	0.451314	0.609648	0.147017
ADAT1	Q9BUB4	0|0|0	lof	-	0.431194	0.881414	0.245824	0.969752	0.511127	0.219642
ADAT2	Q7Z6V5	0|0|0	lof	-	0.644653	0.521728	0.591809	0.540584	0.378954	0.425288
ADAT3	Q96EY9	0|0|0	lof	-	0.573363	0.705033	0.491538	0.729094	0.35635	0.487061
ADCK1	Q86TW2	0|0|0	gof	gof	0.629209	0.568475	0.669563	0.359833	0.390414	0.397889
ADCK2	Q7Z695	0|0|0	gof	gof	0.70565	0.328357	0.733573	0.205058	0.301613	0.656862
ADCK5	Q3MIX3	0|0|0	gof	gof	0.778961	0.135919	0.79426	0.097668	0.223728	0.872821
ADCY1	Q08828	0|0|0	lof	-	0.566007	0.721336	0.700387	0.283329	0.590108	0.159833
ADCY10	Q96PN6	0|0|0	gof	gof	0.649273	0.507587	0.636046	0.43889	0.340731	0.530567
ADCY2	Q08462	0|0|0	lof	-	0.626359	0.577068	0.710491	0.259465	0.520693	0.21208
ADCY3	O60266	0|0|0	gof	gof	0.700289	0.343776	0.754954	0.162239	0.305616	0.644341
ADCY4	Q8NFM4	0|0|0	gof	gof	0.764555	0.164989	0.813381	0.073508	0.263507	0.776577
ADCY5	O95622	0|1|1	lof	-	0.52733	0.785072	0.72786	0.217383	0.589792	0.160029
ADCY6	O43306	0|0|0	gof	gof	0.702047	0.338129	0.748738	0.174368	0.337252	0.541566
ADCY7	P51828	0|0|0	dn	dn	0.781908	0.130273	0.767671	0.139308	0.281423	0.719617
ADCY8	P40145	0|0|0	gof	gof	0.755192	0.187135	0.791829	0.101399	0.317086	0.60604
ADCY9	O60503	0|0|0	lof	-	0.51675	0.799411	0.662008	0.378934	0.581319	0.166118
ADCYAP1	P18509	0|0|0	dn	dn	0.750267	0.198969	0.63639	0.438055	0.429385	0.315787
ADCYAP1R1	P41586	0|0|0	dn	dn	0.85581	0.041738	0.838816	0.045028	0.177272	0.952271
ADD1	P35611	0|0|0	lof	lof	0.463031	0.854063	0.499141	0.716327	0.677318	0.101449
ADD2	P35612	0|0|0	lof	lof	0.40338	0.902578	0.417696	0.830248	0.721367	0.07395
ADD3	Q9UEY8	0|0|0	lof	lof	0.394108	0.909011	0.349887	0.900614	0.753192	0.056175
ADGB	Q8N7X0	0|0|0	lof	-	0.644385	0.522612	0.523584	0.676504	0.415707	0.34137
ADGRA1	Q86SQ6	0|0|0	gof	gof	0.769401	0.154677	0.810041	0.077191	0.378623	0.426663
ADGRA2	Q96PE1	0|0|0	gof	gof	0.720506	0.286472	0.711924	0.256273	0.371156	0.447336
ADGRA3	Q8IWK6	0|0|0	lof	-	0.649285	0.507537	0.673272	0.350061	0.420217	0.33258
ADGRB1	O14514	0|0|0	lof	lof	0.384314	0.916425	0.589836	0.545789	0.688427	0.09423
ADGRB2	O60241	0|0|0	lof	-	0.619278	0.595973	0.629167	0.455438	0.456162	0.276356
ADGRB3	O60242	0|0|0	lof	-	0.576754	0.698748	0.612704	0.494623	0.44215	0.29644
ADGRD1	Q6QNK2	0|0|0	dn	dn	0.770558	0.152271	0.709276	0.262902	0.25518	0.798723
ADGRD2	Q7Z7M1	0|0|0	gof	gof	0.701649	0.33916	0.779439	0.118389	0.268207	0.762043
ADGRE1	Q14246	0|0|0	dn	dn	0.769688	0.154039	0.715618	0.247238	0.252236	0.806875
ADGRE2	Q9UHX3	0|1|1	gof	gof	0.791725	0.113135	0.784853	0.109993	0.177308	0.952075
ADGRE3	Q9BY15	0|0|0	dn	dn	0.804044	0.095654	0.760799	0.152026	0.218255	0.883722
ADGRE4P	Q86SQ3	0|0|0	gof	gof	0.686867	0.385956	0.75416	0.163663	0.253403	0.803732
ADGRE5	P48960	0|0|0	gof	gof	0.733632	0.248269	0.75069	0.170734	0.197171	0.922711
ADGRF1	Q5T601	0|0|0	dn	dn	0.836801	0.058777	0.709661	0.262018	0.194922	0.926688
ADGRF2	Q8IZF7	0|0|0	gof	gof	0.657956	0.481316	0.642958	0.422637	0.32559	0.579131
ADGRF3	Q8IZF5	0|0|0	gof	gof	0.70848	0.319715	0.6897	0.308765	0.291954	0.688191
ADGRF4	Q8IZF3	0|0|0	dn	dn	0.796501	0.105966	0.713354	0.252345	0.233532	0.852345
ADGRF5	Q8IZF2	0|0|0	gof	gof	0.604036	0.638203	0.68338	0.324675	0.25078	0.810901
ADGRG1	Q9Y653	0|0|0	dn	dn	0.749767	0.200442	0.695106	0.295998	0.254855	0.799656
ADGRG2	Q8IZP9	0|0|0	dn	dn	0.737243	0.237761	0.690878	0.306163	0.271459	0.75124
ADGRG3	Q86Y34	0|0|0	dn	dn	0.741128	0.224896	0.717235	0.243604	0.242602	0.831819
ADGRG4	Q8IZF6	0|0|0	dn	dn	0.712051	0.309256	0.47195	0.759686	0.298902	0.665112
ADGRG5	Q8IZF4	0|0|0	dn	dn	0.768132	0.15728	0.704149	0.273803	0.237386	0.844734
ADGRG6	Q86SQ4	0|0|0	dn	dn	0.763242	0.167788	0.698644	0.287847	0.264006	0.775055
ADGRG7	Q96K78	0|0|0	dn	dn	0.820916	0.074736	0.722428	0.230985	0.214249	0.891972
ADGRL1	O94910	0|0|0	lof	-	0.547177	0.755021	0.616715	0.484851	0.482726	0.245519
ADGRL2	O95490	0|0|0	lof	-	0.547109	0.755119	0.541783	0.641345	0.543661	0.193076
ADGRL3	Q9HAR2	0|0|0	lof	-	0.570121	0.712006	0.605561	0.510631	0.456621	0.275669
ADGRL4	Q9HBW9	0|0|0	dn	dn	0.737121	0.237957	0.630958	0.450872	0.263809	0.775694
ADGRV1	Q8WXG9	1|1|1	dn	dn	0.694157	0.362927	0.604671	0.512497	0.341455	0.528112
ADH1A	P07327	0|0|0	dn	dn	0.751993	0.194058	0.704115	0.274049	0.319646	0.599214
ADH1B	P00325	0|0|0	dn	dn	0.748349	0.204567	0.644931	0.418365	0.34051	0.531451
ADH1C	P00326	0|0|0	dn	dn	0.774878	0.143776	0.717475	0.243211	0.306283	0.642229
ADH4	P08319	0|0|0	dn	dn	0.753298	0.191407	0.735882	0.200295	0.322898	0.588166
ADH5	P11766	0|0|0	gof	gof	0.699471	0.346329	0.748178	0.175792	0.369314	0.453032
ADH6	P28332	0|0|0	dn	dn	0.789453	0.117211	0.719651	0.237908	0.254997	0.799165
ADH7	P40394	0|0|0	gof	gof	0.722179	0.281562	0.719967	0.23727	0.342195	0.526099
ADHFE1	Q8IWW8	0|0|0	dn	dn	0.748977	0.202799	0.584846	0.55561	0.30284	0.652885
ADI1	Q9BV57	0|0|0	lof	-	0.607922	0.628235	0.366406	0.884901	0.421209	0.330813
ADIG	Q0VDE8	0|0|0	gof	gof	0.731104	0.255536	0.793955	0.09811	0.252857	0.805254
ADIPOQ	Q15848	1|0|1	dn	dn	0.728033	0.264326	0.648384	0.410263	0.398074	0.379917
ADIPOR1	Q96A54	0|0|0	lof	-	0.609619	0.62357	0.611448	0.497618	0.445197	0.291775
ADIPOR2	Q86V24	0|0|0	dn	dn	0.720016	0.287847	0.670009	0.358556	0.299783	0.662509
ADIRF	Q15847	0|0|0	dn	dn	0.815693	0.080137	0.76313	0.147999	0.185014	0.942107
ADISSP	Q9GZN8	0|0|0	dn	dn	0.649404	0.506997	0.519042	0.683378	0.34362	0.522023
ADK	P55263	0|0|0	dn	dn	0.696671	0.354874	0.558593	0.608348	0.283236	0.714952
ADM	P35318	0|0|0	dn	dn	0.692473	0.368574	0.35532	0.895949	0.391828	0.394942
ADM2	Q7Z4H4	0|0|0	dn	dn	0.696236	0.356101	0.449261	0.789836	0.391111	0.396465
ADM5	C9JUS6	0|0|0	gof	gof	0.665302	0.458532	0.652778	0.401178	0.305085	0.646305
ADNP	Q9H2P0	1|1|1	lof	lof	0.190774	0.995973	0.171733	0.992782	0.846752	0.013062
ADNP2	Q6IQ32	0|0|0	lof	lof	0.295451	0.969065	0.198366	0.986104	0.70627	0.08274
ADO	Q96SZ5	0|0|0	lof	-	0.425768	0.886423	0.409892	0.839774	0.473659	0.256077
ADORA1	P30542	0|0|0	gof	gof	0.763806	0.16656	0.838135	0.045912	0.21087	0.897766
ADORA2A	P29274	0|0|0	gof	gof	0.661803	0.468991	0.808086	0.079843	0.397941	0.380358
ADORA2A-AS1	P86434	0|0|0	lof	-	0.536737	0.772158	0.648051	0.411147	0.565332	0.176872
ADORA2B	P29275	0|0|0	gof	gof	0.71354	0.305033	0.821938	0.062264	0.270368	0.754874
ADORA3	P0DMS8	0|0|0	gof	gof	0.75633	0.184287	0.852408	0.031918	0.17145	0.958753
ADPGK	Q9BRR6	0|0|0	lof	-	0.569113	0.714265	0.413417	0.835404	0.294964	0.67945
ADPRH	P54922	0|0|0	gof	gof	0.652658	0.497668	0.646436	0.41478	0.237567	0.844144
ADPRHL1	Q8NDY3	0|0|0	lof	-	0.562084	0.72875	0.599005	0.524626	0.346438	0.514363
ADPRM	Q3LIE5	0|0|0	dn	dn	0.630014	0.566315	0.530871	0.663197	0.289216	0.69698
ADPRS	Q9NX46	0|0|0	gof	gof	0.585297	0.680579	0.633492	0.444881	0.281839	0.718537
ADRA1A	P35348	0|0|0	gof	gof	0.757001	0.182421	0.79568	0.0959	0.310616	0.627842
ADRA1B	P35368	0|0|0	gof	gof	0.742545	0.220231	0.791797	0.101498	0.346142	0.515394
ADRA1D	P25100	0|0|0	gof	gof	0.715168	0.301301	0.8181	0.067223	0.400251	0.375595
ADRA2A	P08913	0|0|0	gof	gof	0.728565	0.262657	0.800831	0.089516	0.343935	0.521385
ADRA2B	P18089	0|0|0	gof	gof	0.754835	0.188215	0.821497	0.063	0.277981	0.72929
ADRA2C	P18825	0|0|0	gof	gof	0.65118	0.501498	0.772187	0.131205	0.454484	0.27837
ADRB1	P08588	0|0|0	gof	gof	0.678072	0.415419	0.814939	0.071544	0.404226	0.3671
ADRB2	P07550	0|0|0	gof	gof	0.697858	0.351142	0.80003	0.090253	0.32682	0.575153
ADRB3	P13945	0|0|0	gof	gof	0.720222	0.287208	0.835409	0.048073	0.324922	0.580997
ADRM1	Q16186	0|0|0	lof	lof	0.396459	0.907488	0.209898	0.982814	0.697017	0.088485
ADSL	P30566	0|0|0	dn	dn	0.693302	0.366069	0.55016	0.624797	0.397833	0.380899
ADSS1	Q8N142	0|0|0	dn	dn	0.740231	0.228382	0.535536	0.65372	0.337296	0.541223
ADSS2	P30520	0|0|0	lof	-	0.635045	0.550896	0.603066	0.516573	0.416851	0.339357
ADTRP	Q96IZ2	0|0|0	dn	dn	0.794843	0.10847	0.740768	0.190376	0.169952	0.960864
AEBP1	Q8IUX7	0|0|0	dn	dn	0.642281	0.529978	0.57856	0.568623	0.329919	0.565136
AEBP2	Q6ZN18	0|0|0	lof	lof	0.229001	0.989934	0.194024	0.987528	0.880258	0.003585
AEN	Q8WTP8	0|0|0	lof	-	0.597067	0.654456	0.516256	0.688289	0.424409	0.325657
AFAP1	Q8N556	0|0|0	lof	-	0.691649	0.370832	0.621898	0.472281	0.454151	0.278959
AFAP1L1	Q8TED9	0|0|0	dn	dn	0.715213	0.300958	0.674966	0.345347	0.376454	0.432654
AFAP1L2	Q8N4X5	0|0|0	lof	-	0.622496	0.587429	0.639968	0.429462	0.430011	0.314265
AFDN	P55196	0|0|0	lof	lof	0.343714	0.944022	0.436706	0.806384	0.746821	0.060201
AFDN-DT	Q9Y6Z5	0|0|0	lof	-	0.590624	0.668795	0.676864	0.341026	0.628782	0.134643
AFF1	P51825	0|0|0	lof	lof	0.330025	0.952271	0.222682	0.978443	0.786538	0.038939
AFF2	P51816	0|0|0	lof	lof	0.29035	0.971225	0.267388	0.958213	0.83369	0.017432
AFF3	P51826	1|1|1	lof	lof	0.261088	0.981537	0.246832	0.969015	0.849322	0.01203
AFF4	Q9UHB7	0|1|1	lof	lof	0.159809	0.998429	0.14088	0.997054	0.909921	0.000835
AFG1L	Q8WV93	0|0|0	dn	dn	0.695802	0.357672	0.484214	0.740781	0.321804	0.591652
AFG3L2	Q9Y4W6	1|1|1	dn	dn	0.814857	0.081611	0.609038	0.50302	0.281098	0.720648
AFM	P43652	0|0|0	gof	-	0.580146	0.691922	0.587249	0.550896	0.258222	0.791014
AFMID	Q63HM1	0|0|0	dn	dn	0.700253	0.343923	0.573706	0.579229	0.22377	0.872723
AFP	P02771	0|0|0	gof	gof	0.686927	0.385809	0.677667	0.338915	0.183386	0.944562
AFTPH	Q6ULP2	0|0|0	lof	lof	0.273367	0.97756	0.404074	0.846698	0.651412	0.118537
AGA	P20933	0|0|0	dn	dn	0.691487	0.371127	0.639166	0.431574	0.319451	0.599607
AGAP1	Q9UPQ3	0|0|0	lof	lof	0.56724	0.718095	0.570691	0.585367	0.649581	0.119666
AGAP11	Q8TF27	0|0|0	lof	-	0.566065	0.72109	0.398361	0.852738	0.562966	0.178738
AGAP2	Q99490	0|0|0	lof	lof	0.375077	0.924135	0.570384	0.5863	0.77809	0.04331
AGAP3	Q96P47	0|0|0	lof	lof	0.469626	0.847827	0.55859	0.608397	0.709659	0.080825
AGAP4	Q96P64	0|0|0	dn	dn	0.776224	0.140977	0.687339	0.314903	0.32366	0.585711
AGAP5	A6NIR3	0|0|0	dn	dn	0.766569	0.160619	0.698819	0.287159	0.294914	0.679646
AGAP6	Q5VW22	0|0|0	dn	dn	0.707559	0.322907	0.606205	0.509109	0.391609	0.395482
AGAP7P	Q5VUJ5	0|0|0	lof	-	0.499671	0.818758	0.544552	0.635797	0.568015	0.174859
AGAP9	Q5VTM2	0|0|0	dn	dn	0.778827	0.136263	0.604666	0.512546	0.366388	0.46084
AGBL1	Q96MI9	0|0|0	lof	-	0.526588	0.786202	0.426401	0.819592	0.421719	0.329683
AGBL2	Q5U5Z8	0|0|0	dn	dn	0.688821	0.380309	0.498754	0.717211	0.3269	0.574761
AGBL3	Q8NEM8	0|0|0	lof	-	0.5882	0.673852	0.570852	0.585072	0.406622	0.361748
AGBL4	Q5VU57	0|0|0	dn	dn	0.66712	0.451706	0.504288	0.707979	0.292737	0.685834
AGBL5	Q8NDL9	0|0|0	lof	-	0.60849	0.626467	0.459525	0.776381	0.41681	0.339406
AGER	Q15109	0|0|0	gof	gof	0.630537	0.564842	0.694585	0.297717	0.33525	0.547459
AGFG1	P52594	0|0|0	lof	lof	0.518204	0.797348	0.408499	0.841149	0.683255	0.09698
AGFG2	O95081	0|0|0	dn	dn	0.676809	0.419691	0.537981	0.649104	0.335535	0.546722
AGGF1	Q8N302	0|0|0	lof	-	0.599624	0.648613	0.435483	0.808004	0.407153	0.360128
AGK	Q53H12	0|0|0	dn	dn	0.715111	0.301498	0.589129	0.547262	0.256953	0.793518
AGL	P35573	0|0|0	lof	-	0.516965	0.799116	0.348489	0.902087	0.402767	0.370341
AGMAT	Q9BSE5	0|0|0	lof	-	0.67226	0.435109	0.458484	0.777658	0.454718	0.278026
AGMO	Q6ZNB7	0|0|0	lof	-	0.648234	0.511122	0.578273	0.569114	0.412985	0.346771
AGO1	Q9UL18	0|0|0	lof	lof	0.238314	0.988166	0.269727	0.956641	0.762528	0.051461
AGO2	Q9UKV8	1|1|1	lof	lof	0.291496	0.970685	0.262026	0.960913	0.763347	0.051117
AGO3	Q9H9G7	0|0|0	lof	-	0.391391	0.911269	0.372762	0.879548	0.632022	0.13258
AGO4	Q9HCK5	0|0|0	lof	-	0.410198	0.897668	0.36064	0.890253	0.613947	0.144022
AGPAT1	Q99943	0|0|0	lof	-	0.366376	0.930223	0.502333	0.711368	0.631197	0.13317
AGPAT2	O15120	0|0|0	lof	-	0.587941	0.674687	0.586658	0.551731	0.368557	0.454898
AGPAT3	Q9NRZ7	0|0|0	lof	-	0.36379	0.931451	0.442426	0.799116	0.57955	0.167248
AGPAT4	Q9NRZ5	0|0|0	dn	dn	0.73043	0.25755	0.658412	0.388019	0.209386	0.900319
AGPAT4-IT1	Q9H0P7	0|0|0	lof	-	0.592276	0.664522	0.561912	0.602357	0.555564	0.183796
AGPAT5	Q9NUQ2	0|0|0	dn	dn	0.638323	0.541861	0.580574	0.564007	0.283276	0.714854
AGPS	O00116	0|0|0	lof	lof	0.31769	0.9589	0.365365	0.886177	0.722656	0.073067
AGR2	O95994	0|0|0	dn	dn	0.65835	0.480039	0.517387	0.686767	0.312746	0.62082
AGR3	Q8TD06	0|0|0	lof	-	0.629933	0.566511	0.522605	0.678026	0.334295	0.55016
AGRN	O00468	0|0|0	gof	gof	0.645057	0.520992	0.678687	0.33646	0.285845	0.707046
AGRP	O00253	0|0|0	dn	dn	0.684107	0.39509	0.511456	0.69536	0.353288	0.494918
AGT	P01019	0|0|0	gof	gof	0.54639	0.756789	0.64447	0.419494	0.268766	0.75998
AGTPBP1	Q9UPW5	0|0|0	lof	-	0.422026	0.889025	0.438935	0.803339	0.485129	0.24326
AGTR1	P30556	0|0|0	dn	dn	0.807975	0.090548	0.794668	0.097226	0.178146	0.950994
AGTR2	P50052	0|0|0	gof	gof	0.775792	0.141812	0.774769	0.126933	0.219853	0.880039
AGTRAP	Q6RW13	0|0|0	gof	gof	0.717737	0.294083	0.776949	0.122563	0.269746	0.757034
AGXT	P21549	0|0|0	dn	dn	0.739168	0.232507	0.5687	0.589885	0.307583	0.637859
AGXT2	Q9BYV1	0|0|0	dn	dn	0.690842	0.373435	0.579152	0.567002	0.399349	0.377363
AHCTF1	Q8WYP5	0|0|0	lof	lof	0.250031	0.984974	0.144236	0.996612	0.82518	0.021066
AHCY	P23526	0|0|0	dn	dn	0.679975	0.409575	0.563701	0.599607	0.353092	0.495311
AHCYL1	O43865	0|0|0	lof	lof	0.47029	0.847287	0.427757	0.817874	0.663226	0.11122
AHCYL2	Q96HN2	0|0|0	lof	-	0.530967	0.780064	0.565769	0.595581	0.62192	0.138473
AHDC1	Q5TGY3	1|0|0	lof	lof	0.15102	0.999018	0.204983	0.984287	0.913639	0.000491
AHI1	Q8N157	0|0|0	lof	-	0.600746	0.646059	0.690074	0.30793	0.451359	0.282691
AHI1-DT	P0C7V0	0|0|0	lof	-	0.570846	0.71068	0.62238	0.471151	0.393743	0.390474
AHNAK	Q09666	0|0|0	lof	-	0.503271	0.814682	0.205257	0.984189	0.580597	0.16656
AHNAK2	Q8IVF2	0|0|0	lof	-	0.665396	0.45809	0.323061	0.922612	0.382635	0.416155
AHR	P35869	0|0|0	lof	lof	0.344661	0.943531	0.320993	0.924036	0.793509	0.035158
AHRR	A9YTQ3	0|0|0	lof	-	0.624675	0.581782	0.473403	0.758016	0.548625	0.188657
AHSA1	O95433	0|0|0	lof	lof	0.265527	0.979966	0.351466	0.898993	0.655918	0.116082
AHSA2P	Q719I0	0|0|0	lof	-	0.520657	0.794009	0.52415	0.67508	0.308342	0.635355
AHSG	P02765	0|0|0	lof	-	0.537689	0.77039	0.463414	0.771029	0.327399	0.573189
AHSP	Q9NZD4	0|0|0	gof	gof	0.741152	0.224699	0.807353	0.080678	0.197908	0.921434
AICDA	Q9GZX7	0|0|0	gof	gof	0.718001	0.293346	0.731308	0.209968	0.23672	0.845961
AIDA	Q96BJ3	0|0|0	lof	-	0.553629	0.743678	0.608985	0.503167	0.403245	0.369654
AIF1	P55008	0|0|0	gof	gof	0.676423	0.420918	0.802715	0.087159	0.336583	0.543432
AIF1L	Q9BQI0	0|0|0	gof	gof	0.797375	0.104542	0.868071	0.020133	0.207903	0.903069
AIFM1	O95831	0|0|0	lof	lof	0.386103	0.91505	0.452165	0.785662	0.674856	0.103265
AIFM2	Q9BRQ8	0|0|0	dn	dn	0.727198	0.266781	0.689954	0.308225	0.280253	0.723791
AIFM3	Q96NN9	0|0|0	dn	dn	0.681857	0.402848	0.612137	0.496244	0.342713	0.524626
AIG1	Q9NVV5	0|0|0	gof	gof	0.667972	0.448662	0.753708	0.164351	0.21777	0.884655
AIM2	O14862	0|0|0	dn	dn	0.702702	0.336214	0.574396	0.577216	0.271711	0.750307
AIMP1	Q12904	0|0|0	lof	-	0.586192	0.678517	0.410101	0.839578	0.457679	0.274098
AIMP2	Q13155	0|0|0	dn	dn	0.623196	0.585563	0.463357	0.771225	0.315007	0.613209
AIP	O00170	0|0|0	gof	gof	0.63376	0.55507	0.701506	0.28053	0.275078	0.739602
AIPL1	Q9NZN9	0|0|0	gof	gof	0.670979	0.439038	0.751511	0.168721	0.261615	0.781733
AIRE	O43918	1|0|0	lof	-	0.456676	0.85863	0.57117	0.584581	0.428207	0.317898
AJAP1	Q9UKB5	0|0|0	lof	lof	0.389245	0.912792	0.48146	0.745249	0.770016	0.047287
AJM1	C9J069	0|0|0	lof	-	0.454911	0.860398	0.405935	0.844635	0.579833	0.166953
AJUBA	Q96IF1	0|0|0	lof	lof	0.456421	0.858876	0.645842	0.416548	0.682678	0.097569
AK1	P00568	0|0|0	dn	dn	0.812998	0.084262	0.589694	0.546084	0.214571	0.891382
AK2	P54819	0|0|0	dn	dn	0.762279	0.169998	0.546052	0.632801	0.273407	0.744955
AK3	Q9UIJ7	0|0|0	dn	dn	0.779682	0.134545	0.630417	0.451952	0.267652	0.764203
AK4	P27144	0|0|0	dn	dn	0.770332	0.152713	0.609305	0.502382	0.272806	0.747361
AK4P3	A0A8I5KW96	0|0|0	dn	dn	0.77501	0.143531	0.672241	0.352615	0.349722	0.504591
AK5	Q9Y6K8	0|0|0	dn	dn	0.769394	0.154726	0.705213	0.271299	0.204729	0.908618
AK6	Q9Y3D8	0|0|0	dn	dn	0.747551	0.206629	0.510345	0.69698	0.274797	0.74029
AK7	Q96M32	0|0|0	dn	dn	0.683722	0.396317	0.46985	0.762877	0.224595	0.87066
AK8	Q96MA6	0|0|0	gof	-	0.637125	0.5452	0.618593	0.480432	0.314495	0.614682
AK9	Q5TCS8	0|0|0	gof	-	0.613516	0.611883	0.624344	0.465701	0.190867	0.933022
AKAIN1	P0CW23	0|0|0	gof	gof	0.707741	0.322367	0.823105	0.061183	0.322908	0.588117
AKAP1	Q92667	0|0|0	lof	-	0.406455	0.900221	0.502811	0.710287	0.624938	0.137049
AKAP10	O43572	0|0|0	lof	-	0.545028	0.759146	0.581807	0.562043	0.414774	0.343089
AKAP11	Q9UKA4	0|0|0	lof	lof	0.373867	0.924822	0.532786	0.659612	0.696491	0.088878
AKAP12	Q02952	0|0|0	lof	-	0.522909	0.791112	0.597729	0.527228	0.379064	0.424994
AKAP13	Q12802	0|0|0	lof	lof	0.402303	0.903315	0.317634	0.92659	0.698812	0.087012
AKAP14	Q86UN6	0|0|0	lof	-	0.50559	0.812571	0.505442	0.705917	0.469708	0.261282
AKAP17A	Q02040	0|0|0	lof	-	0.557746	0.736558	0.528079	0.668009	0.603344	0.151436
AKAP2	Q9Y2D5	0|0|0	gof	gof	0.676975	0.4192	0.718736	0.240511	0.405694	0.363909
AKAP3	O75969	0|0|0	gof	gof	0.682064	0.401817	0.778035	0.12055	0.334712	0.549079
AKAP4	Q5JQC9	0|0|0	lof	-	0.470868	0.84655	0.623414	0.468107	0.631952	0.132679
AKAP5	P24588	0|0|0	lof	-	0.504143	0.813749	0.564042	0.599018	0.558024	0.182421
AKAP6	Q13023	0|0|0	lof	lof	0.439171	0.874589	0.604397	0.513381	0.680006	0.099337
AKAP7	Q9P0M2	0|0|0	dn	dn	0.659361	0.476062	0.494054	0.724331	0.350335	0.502922
AKAP8	O43823	0|0|0	lof	lof	0.336441	0.948736	0.246791	0.969065	0.682226	0.097815
AKAP8L	Q9ULX6	0|0|0	lof	-	0.502006	0.815959	0.308346	0.933219	0.546732	0.190621
AKAP9	Q99996	0|0|0	dn	dn	0.743408	0.217874	0.54903	0.626909	0.296171	0.675227
AKIP1	Q9NQ31	0|0|0	dn	dn	0.736043	0.241591	0.680785	0.331746	0.280619	0.722563
AKIRIN1	Q9H9L7	0|0|0	lof	lof	0.52107	0.793371	0.370579	0.881463	0.688636	0.094034
AKIRIN2	Q53H80	0|0|0	lof	lof	0.527074	0.785514	0.298107	0.940241	0.693462	0.090695
AKNA	Q7Z591	0|0|0	lof	-	0.643052	0.526983	0.625887	0.462902	0.379195	0.424601
AKNAD1	Q5T1N1	0|0|0	lof	-	0.638791	0.54029	0.572789	0.581095	0.472328	0.257844
AKR1A1	P14550	0|0|0	dn	dn	0.686086	0.388411	0.656256	0.393027	0.245381	0.825436
AKR1B1	P15121	0|0|0	dn	dn	0.778281	0.137343	0.639692	0.430248	0.210717	0.89806
AKR1B10	O60218	0|0|0	dn	dn	0.795474	0.107488	0.620174	0.476798	0.235272	0.848809
AKR1B15	C9JRZ8	0|0|0	dn	dn	0.725659	0.271544	0.588862	0.547655	0.280966	0.721188
AKR1C1	Q04828	0|0|0	dn	dn	0.758935	0.177314	0.616301	0.48603	0.265493	0.769801
AKR1C2	P52895	0|0|0	dn	dn	0.761054	0.172796	0.63787	0.434716	0.250119	0.812227
AKR1C3	P42330	0|0|0	dn	dn	0.748536	0.203928	0.621096	0.474638	0.2768	0.73317
AKR1C4	P17516	0|0|0	dn	dn	0.715196	0.301056	0.553908	0.617285	0.285407	0.70847
AKR1C8	Q5T2L2	0|0|0	dn	dn	0.716115	0.298011	0.659696	0.385122	0.284558	0.710926
AKR1D1	P51857	0|0|0	dn	dn	0.75624	0.184434	0.679453	0.334888	0.242106	0.83285
AKR1E2	Q96JD6	0|0|0	dn	dn	0.760568	0.173779	0.651406	0.403732	0.249868	0.812865
AKR7A2	O43488	0|0|0	dn	dn	0.692878	0.366953	0.642084	0.42465	0.311872	0.623717
AKR7A3	O95154	0|0|0	dn	dn	0.740247	0.228333	0.654499	0.396808	0.259488	0.787135
AKR7L	Q8NHP1	0|0|0	dn	dn	0.76022	0.17481	0.591436	0.541272	0.245901	0.823914
AKT1	P31749	0|0|0	gof	gof	0.66425	0.461674	0.830988	0.053425	0.660736	0.113037
AKT1S1	Q96B36	0|0|0	lof	-	0.460979	0.855733	0.600333	0.521974	0.452106	0.281758
AKT2	P31751	1|0|0	lof	-	0.584579	0.6822	0.531385	0.662215	0.476485	0.252934
AKT3	Q9Y243	1|0|1	lof	lof	0.301997	0.966217	0.449832	0.789099	0.722185	0.073312
AKTIP	Q9H8T0	0|0|0	lof	-	0.580816	0.690498	0.596257	0.530371	0.450323	0.284213
ALAD	P13716	0|0|0	dn	dn	0.757951	0.179278	0.461202	0.774024	0.246394	0.82249
ALAS1	P13196	0|0|0	lof	-	0.627905	0.573091	0.513076	0.692904	0.414962	0.342794
ALAS2	P22557	0|0|0	lof	lof	0.409786	0.897864	0.403372	0.847729	0.673038	0.104493
ALB	P02768	0|1|0	gof	gof	0.112761	0.999804	0.727878	0.217088	0.193456	0.928996
ALCAM	Q13740	0|0|0	lof	-	0.466836	0.851019	0.586827	0.551485	0.476742	0.252394
ALDH16A1	Q8IZ83	0|0|0	lof	-	0.517353	0.798576	0.462257	0.772649	0.424542	0.325215
ALDH18A1	P54886	1|0|1	dn	dn	0.729796	0.259416	0.568667	0.589934	0.37815	0.428284
ALDH1A1	P00352	0|0|0	lof	-	0.60576	0.634127	0.551845	0.621557	0.467247	0.263295
ALDH1A2	O94788	0|0|0	dn	dn	0.668213	0.447483	0.618282	0.481562	0.346113	0.51559
ALDH1A3	P47895	0|0|0	dn	dn	0.76253	0.169261	0.673824	0.348539	0.261487	0.782077
ALDH1B1	P30837	0|0|0	dn	dn	0.719657	0.288436	0.589886	0.545593	0.294535	0.680579
ALDH1L1	O75891	0|0|0	gof	gof	0.758522	0.178394	0.774955	0.126688	0.211282	0.897127
ALDH1L2	Q3SY69	0|0|0	gof	gof	0.719461	0.289369	0.700987	0.281758	0.272069	0.74957
ALDH2	P05091	0|0|1	dn	dn	0.724277	0.27508	0.593552	0.536902	0.313175	0.619445
ALDH3A1	P30838	0|0|0	dn	dn	0.726805	0.26796	0.659096	0.386496	0.275897	0.736803
ALDH3A2	P51648	0|0|0	dn	dn	0.792605	0.111809	0.748083	0.17589	0.196192	0.924527
ALDH3B1	P43353	0|0|0	dn	dn	0.821424	0.073803	0.712372	0.255045	0.189584	0.935036
ALDH3B2	P48448	0|0|0	dn	dn	0.746625	0.209723	0.685218	0.31947	0.242791	0.831328
ALDH4A1	P30038	0|0|0	dn	dn	0.725114	0.273017	0.652545	0.401719	0.308402	0.63506
ALDH5A1	P51649	0|0|0	dn	dn	0.751819	0.194697	0.6367	0.437515	0.299206	0.664522
ALDH6A1	Q02252	0|0|0	dn	dn	0.775184	0.143285	0.586361	0.552369	0.325749	0.578345
ALDH7A1	P49419	0|0|0	lof	-	0.660922	0.471839	0.62933	0.454947	0.435173	0.306997
ALDH8A1	Q9H2A2	0|0|0	dn	dn	0.713049	0.306457	0.61415	0.49094	0.339484	0.534741
ALDH9A1	P49189	0|0|0	dn	dn	0.698453	0.349521	0.629439	0.454554	0.330098	0.564154
ALDOA	P04075	0|0|0	dn	dn	0.718465	0.291726	0.570426	0.586055	0.253867	0.802603
ALDOB	P05062	0|0|0	dn	dn	0.755907	0.185465	0.449539	0.789492	0.288307	0.69973
ALDOC	P09972	0|0|0	dn	dn	0.74039	0.227891	0.604103	0.513921	0.253174	0.804419
ALG1	Q9BT22	0|0|0	lof	-	0.58092	0.690106	0.51562	0.689418	0.372229	0.444243
ALG10	Q5BKT4	0|0|0	dn	dn	0.729912	0.259023	0.516823	0.687601	0.256173	0.796514
ALG10B	Q5I7T1	0|0|0	dn	dn	0.688103	0.382519	0.557617	0.610508	0.281288	0.720157
ALG11	Q2TAA5	0|0|0	lof	-	0.606793	0.631034	0.500514	0.714412	0.398774	0.378934
ALG12	Q9BV10	0|0|0	dn	dn	0.668786	0.446207	0.601916	0.518733	0.292875	0.685441
ALG13	Q9NP73	0|0|0	lof	lof	0.278551	0.976185	0.338073	0.91068	0.777104	0.043702
ALG14	Q96F25	0|0|0	dn	dn	0.69713	0.353351	0.63274	0.446796	0.288525	0.699092
ALG1L2	C9J202	0|0|0	lof	-	0.497976	0.820771	0.463184	0.771471	0.341156	0.529192
ALG2	Q9H553	0|0|0	dn	dn	0.678074	0.41537	0.593959	0.535527	0.274503	0.741075
ALG3	Q92685	0|0|0	lof	-	0.631569	0.561748	0.576667	0.572305	0.352268	0.497569
ALG5	Q9Y673	0|0|0	lof	-	0.588927	0.672232	0.48124	0.745642	0.387272	0.404616
ALG6	Q9Y672	0|0|0	dn	dn	0.686434	0.387479	0.559585	0.606531	0.272422	0.748686
ALG8	Q9BVK2	0|0|0	dn	dn	0.747262	0.207415	0.571032	0.584827	0.2346	0.850037
ALG9	Q9H6U8	0|0|0	lof	-	0.618318	0.598871	0.517456	0.686717	0.334039	0.550945
ALK	Q9UM73	0|0|0	gof	gof	0.694179	0.362779	0.72225	0.231426	0.304341	0.648466
ALKAL1	Q6UXT8	0|0|0	dn	dn	0.655185	0.490989	0.482378	0.743825	0.354766	0.491333
ALKAL2	Q6UX46	0|0|0	gof	gof	0.59008	0.670268	0.630211	0.452443	0.319082	0.600638
ALKBH1	Q13686	0|0|0	lof	-	0.536395	0.772649	0.322584	0.922809	0.341537	0.527817
ALKBH2	Q6NS38	0|0|0	lof	-	0.571467	0.709305	0.369412	0.88274	0.407517	0.359047
ALKBH3	Q96Q83	0|0|0	lof	-	0.520862	0.793616	0.401534	0.84984	0.440683	0.298699
ALKBH4	Q9NXW9	0|0|0	lof	-	0.406945	0.899975	0.457133	0.779278	0.390571	0.397594
ALKBH5	Q6P6C2	0|0|0	lof	lof	0.21141	0.993518	0.267281	0.958262	0.800267	0.031819
ALKBH6	Q3KRA9	0|0|0	lof	-	0.617208	0.602062	0.479518	0.748392	0.336566	0.543531
ALKBH7	Q9BT30	0|0|0	lof	-	0.577254	0.697766	0.537007	0.650724	0.35499	0.490597
ALKBH8	Q96BT7	0|0|0	dn	dn	0.655065	0.491284	0.457803	0.778394	0.332535	0.555856
ALLC	Q8N6M5	0|0|0	lof	-	0.456212	0.85917	0.263685	0.960177	0.481142	0.247287
ALMS1	Q8TCU4	0|0|0	lof	-	0.555184	0.740879	0.443466	0.797545	0.520227	0.212276
ALOX12	P18054	0|0|0	gof	gof	0.552472	0.746329	0.686484	0.316965	0.296894	0.671888
ALOX12B	O75342	0|0|0	gof	gof	0.617345	0.601522	0.701643	0.280236	0.256905	0.793666
ALOX15	P16050	0|0|0	gof	gof	0.534272	0.776185	0.700346	0.283477	0.32086	0.595482
ALOX15B	O15296	0|0|0	gof	gof	0.553335	0.744513	0.690683	0.306703	0.316553	0.607955
ALOX5	P09917	0|0|0	gof	gof	0.633769	0.554972	0.724348	0.226172	0.238317	0.842328
ALOX5AP	P20292	0|0|0	dn	dn	0.798398	0.103216	0.68038	0.33263	0.165556	0.965529
ALOXE3	Q9BYJ1	0|0|0	gof	-	0.524696	0.78905	0.629472	0.454456	0.354693	0.491628
ALPG	P10696	0|0|0	dn	dn	0.70655	0.325951	0.666842	0.366658	0.244548	0.827253
ALPI	P09923	0|0|0	dn	dn	0.680447	0.407758	0.631316	0.449742	0.279555	0.725215
ALPK1	Q96QP1	0|1|1	lof	-	0.637586	0.543825	0.54907	0.626712	0.358518	0.481905
ALPK2	Q86TB3	0|0|0	dn	dn	0.716161	0.297913	0.623786	0.46737	0.2898	0.695556
ALPK3	Q96L96	0|0|0	lof	-	0.556668	0.738718	0.590555	0.543923	0.457724	0.274
ALPL	P05186	1|0|0	dn	dn	0.742372	0.220722	0.599129	0.524282	0.227024	0.865308
ALPP	P05187	0|0|0	dn	dn	0.635696	0.548932	0.555757	0.613209	0.328115	0.571029
ALS2	Q96Q42	0|0|0	lof	-	0.567866	0.716769	0.594673	0.533808	0.369495	0.452345
ALS2CL	Q60I27	0|0|0	gof	gof	0.474639	0.843359	0.660901	0.382126	0.3959	0.385023
ALX1	Q15699	0|0|0	lof	-	0.722722	0.27945	0.355069	0.896342	0.593461	0.157967
ALX3	O95076	0|0|0	lof	-	0.729779	0.259563	0.485589	0.738669	0.535098	0.199705
ALX4	Q9H161	1|1|1	lof	lof	0.608519	0.626271	0.395968	0.854996	0.652553	0.117849
ALYREF	Q86V81	0|0|0	lof	lof	0.484148	0.834766	0.36081	0.890007	0.777863	0.043359
AMACR	Q9UHK6	0|0|0	dn	dn	0.69525	0.359244	0.59266	0.538915	0.255404	0.798085
AMBN	Q9NP70	0|0|0	dn	dn	0.784682	0.12492	0.59152	0.541075	0.215513	0.889467
AMBP	P02760	0|0|0	gof	gof	0.552615	0.745937	0.679031	0.336116	0.284895	0.709845
AMBRA1	Q9C0C7	0|0|0	lof	lof	0.297108	0.968574	0.21089	0.982617	0.80819	0.028382
AMD1	P17707	0|0|0	lof	-	0.249384	0.985269	0.12171	0.998478	0.611168	0.145789
AMDHD1	Q96NU7	0|0|0	dn	dn	0.720838	0.285392	0.568716	0.589786	0.305892	0.643555
AMDHD2	Q9Y303	0|0|0	dn	dn	0.72458	0.274196	0.645252	0.417776	0.276785	0.733317
AMELX	Q99217	0|0|0	dn	dn	0.779521	0.134888	0.651243	0.404076	0.11158	0.996514
AMELY	Q99218	0|0|0	dn	dn	0.827147	0.067518	0.766998	0.140633	0.101327	0.998036
AMER1	Q5JTC6	0|0|0	lof	lof	0.356698	0.935723	0.420208	0.827154	0.717641	0.07616
AMER2	Q8N7J2	0|0|0	lof	-	0.495834	0.82303	0.590898	0.542794	0.585572	0.162386
AMER3	Q8N944	0|0|0	lof	-	0.492963	0.826418	0.638713	0.432801	0.60508	0.150209
AMFR	Q9UKV5	0|0|0	gof	gof	0.699473	0.34628	0.675768	0.343923	0.314836	0.613651
AMH	P03971	0|0|0	lof	-	0.448022	0.866781	0.520872	0.680874	0.486726	0.241738
AMHR2	Q16671	0|0|0	gof	gof	0.643941	0.524184	0.765984	0.142745	0.314241	0.615664
AMIGO1	Q86WK6	0|0|0	lof	lof	0.352012	0.938571	0.520415	0.681562	0.713673	0.078812
AMIGO2	Q86SJ2	0|0|0	lof	-	0.5611	0.730665	0.621502	0.473508	0.504181	0.225141
AMIGO3	Q86WK7	0|0|0	gof	gof	0.7215	0.283231	0.777613	0.121385	0.298219	0.667763
AMMECR1	Q9Y4X0	0|0|0	lof	lof	0.261613	0.981242	0.36664	0.884753	0.840432	0.014878
AMMECR1L	Q6DCA0	0|0|0	lof	lof	0.289601	0.971765	0.346098	0.904247	0.748328	0.059121
AMN	Q9BXJ7	0|0|0	gof	gof	0.658775	0.47783	0.669512	0.359931	0.219976	0.879745
AMN1	Q8IY45	0|0|0	lof	-	0.630761	0.564203	0.512427	0.693985	0.372034	0.444685
AMOT	Q4VCS5	0|0|0	lof	lof	0.367147	0.929634	0.448212	0.79121	0.766913	0.048907
AMOTL1	Q8IY63	0|0|0	lof	-	0.689928	0.376528	0.627072	0.46025	0.491573	0.236681
AMOTL2	Q9Y2J4	0|0|0	lof	-	0.599848	0.648171	0.626467	0.461282	0.480668	0.247778
AMPD1	P23109	0|0|0	lof	-	0.61502	0.607955	0.499838	0.715394	0.42416	0.325804
AMPD2	Q01433	0|0|0	lof	-	0.62643	0.576725	0.604725	0.512202	0.378538	0.427204
AMPD3	Q01432	0|0|0	dn	dn	0.680577	0.407316	0.624285	0.465996	0.304544	0.647778
AMPH	P49418	0|0|0	gof	gof	0.632879	0.557771	0.639256	0.431328	0.352941	0.495753
AMT	P48728	0|0|0	gof	gof	0.74464	0.214437	0.732149	0.208151	0.340365	0.531795
AMTN	Q6UX39	0|0|0	dn	dn	0.690865	0.373337	0.586092	0.55286	0.242941	0.831034
AMY1A	P0DUB6	0|0|0	dn	dn	0.663508	0.46413	0.530085	0.664621	0.254304	0.801228
AMY1B	P0DTE7	0|0|0	dn	dn	0.618607	0.598134	0.423648	0.82357	0.311627	0.624405
AMY1C	P0DTE8	0|0|0	dn	dn	0.690431	0.374564	0.546148	0.632654	0.230222	0.858777
AMY2A	P04746	0|0|0	dn	dn	0.663288	0.46467	0.531929	0.661331	0.231412	0.856911
AMY2B	P19961	0|0|0	dn	dn	0.634987	0.551142	0.498629	0.717604	0.287113	0.702971
AMZ1	Q400G9	0|0|0	lof	-	0.549462	0.750945	0.584597	0.556101	0.375155	0.436386
AMZ2	Q86W34	0|0|0	lof	-	0.530891	0.780113	0.419465	0.828038	0.340463	0.531647
ANAPC1	Q9H1A4	0|0|0	lof	lof	0.328036	0.953548	0.308296	0.933317	0.714248	0.07837
ANAPC10	Q9UM13	0|0|0	lof	-	0.584264	0.682838	0.378713	0.873901	0.39853	0.379376
ANAPC11	Q9NYG5	0|0|0	gof	gof	0.716532	0.296685	0.707056	0.267567	0.32553	0.579475
ANAPC13	Q9BS18	0|0|0	gof	gof	0.580857	0.690253	0.865242	0.022391	0.301679	0.656617
ANAPC15	P60006	0|0|0	lof	-	0.646115	0.517947	0.449909	0.788903	0.34892	0.507292
ANAPC16	Q96DE5	0|0|0	gof	gof	0.664766	0.460103	0.783411	0.112595	0.311383	0.625288
ANAPC2	Q9UJX6	0|0|0	lof	-	0.37958	0.920501	0.452775	0.784827	0.585049	0.162828
ANAPC4	Q9UJX5	0|0|0	lof	-	0.553319	0.744562	0.458782	0.777118	0.392365	0.393518
ANAPC5	Q9UJX4	0|0|0	lof	-	0.59208	0.665308	0.46728	0.766364	0.358245	0.482838
ANAPC7	Q9UJX3	0|0|0	lof	-	0.431324	0.881365	0.45229	0.785367	0.541637	0.194795
ANG	P03950	0|0|0	dn	dn	0.77972	0.134446	0.402473	0.84876	0.188161	0.937098
ANGEL1	Q9UNK9	0|0|0	dn	dn	0.659117	0.476946	0.56119	0.603486	0.280244	0.72384
ANGEL2	Q5VTE6	0|0|0	lof	-	0.596142	0.656273	0.298139	0.940192	0.398565	0.379229
ANGPT1	Q15389	1|1|0	lof	-	0.567332	0.717849	0.496754	0.720157	0.498865	0.229757
ANGPT2	O15123	1|0|1	lof	-	0.622401	0.587871	0.575981	0.573729	0.405829	0.363565
ANGPT4	Q9Y264	0|0|0	dn	dn	0.704791	0.330518	0.604894	0.512006	0.334091	0.5507
ANGPTL1	O95841	0|0|0	dn	dn	0.696757	0.354383	0.561552	0.60275	0.357449	0.484704
ANGPTL2	Q9UKU9	0|0|0	dn	dn	0.749126	0.202308	0.65671	0.391996	0.264307	0.774122
ANGPTL3	Q9Y5C1	0|0|0	dn	dn	0.685713	0.389836	0.589686	0.546133	0.30186	0.656027
ANGPTL4	Q9BY76	0|0|0	dn	dn	0.697019	0.353548	0.614814	0.489516	0.313227	0.6192
ANGPTL5	Q86XS5	0|0|0	gof	gof	0.591995	0.665505	0.652627	0.401473	0.298512	0.666683
ANGPTL6	Q8NI99	0|0|0	gof	gof	0.699064	0.347459	0.688112	0.313037	0.325813	0.578149
ANGPTL7	O43827	0|0|0	dn	dn	0.644579	0.522023	0.591176	0.541763	0.326278	0.576774
ANGPTL8	Q6UXH0	0|0|0	dn	dn	0.803291	0.096636	0.753618	0.164498	0.145943	0.982175
ANHX	E9PGG2	0|0|0	lof	-	0.5715	0.709158	0.53028	0.664375	0.356432	0.486767
ANK1	P16157	0|0|0	lof	lof	0.434724	0.878566	0.514264	0.691431	0.683106	0.097226
ANK2	Q01484	1|1|1	lof	lof	0.432417	0.880432	0.492658	0.726933	0.731054	0.0685
ANK3	Q12955	0|0|0	lof	lof	0.386671	0.914658	0.503367	0.709305	0.766609	0.049104
ANKAR	Q7Z5J8	0|0|0	lof	-	0.522172	0.792291	0.68197	0.328996	0.477478	0.251363
ANKDD1A	Q495B1	0|0|0	lof	-	0.510489	0.806875	0.645702	0.416695	0.384976	0.409968
ANKDD1B	A6NHY2	0|0|0	gof	gof	0.651544	0.500663	0.711041	0.258434	0.287396	0.702136
ANKEF1	Q9NU02	0|0|0	gof	gof	0.642033	0.530714	0.731245	0.210164	0.31216	0.622195
ANKFN1	Q8N957	0|0|0	lof	-	0.631242	0.562681	0.621646	0.472919	0.459013	0.272674
ANKFY1	Q9P2R3	0|0|0	lof	lof	0.340759	0.946379	0.519003	0.683477	0.644287	0.123644
ANKH	Q9HCJ1	1|1|1	dn	dn	0.685025	0.391898	0.619685	0.477977	0.313189	0.619347
ANKHD1	Q8IWZ3	0|0|0	lof	lof	0.298629	0.967542	0.348939	0.901694	0.800898	0.031328
ANKIB1	Q9P2G1	0|0|0	lof	-	0.343381	0.944365	0.512554	0.693837	0.604411	0.150503
ANKK1	Q8NFD2	0|0|0	gof	gof	0.63967	0.538031	0.720538	0.236091	0.327048	0.57427
ANKLE1	Q8NAG6	0|0|0	lof	-	0.51375	0.802995	0.547881	0.629413	0.380655	0.421016
ANKLE2	Q86XL3	0|0|0	dn	dn	0.649801	0.505524	0.532103	0.660987	0.337439	0.540781
ANKMY1	Q9P2S6	0|0|0	lof	-	0.470014	0.847631	0.598402	0.525706	0.446714	0.289565
ANKMY2	Q8IV38	0|0|0	gof	-	0.611624	0.617923	0.614319	0.490646	0.296032	0.675767
ANKRA2	Q9H9E1	0|0|0	lof	-	0.596121	0.656322	0.611304	0.498011	0.389196	0.40054
ANKRD1	Q15327	0|0|0	gof	gof	0.585654	0.679745	0.714794	0.249104	0.393131	0.391849
ANKRD10	Q9NXR5	0|0|0	lof	-	0.643586	0.525018	0.611628	0.497226	0.471498	0.25863
ANKRD11	Q6UB99	0|0|1	lof	lof	0.245825	0.986595	0.161574	0.994009	0.888804	0.002357
ANKRD12	Q6UB98	0|0|0	lof	lof	0.29967	0.967051	0.192563	0.988166	0.864401	0.007366
ANKRD13A	Q8IZ07	0|0|0	lof	-	0.588442	0.673017	0.572174	0.582912	0.355257	0.489565
ANKRD13B	Q86YJ7	0|0|0	lof	-	0.493852	0.825387	0.542674	0.639479	0.504951	0.224405
ANKRD13C	Q8N6S4	0|0|0	lof	lof	0.309264	0.962632	0.384188	0.86796	0.742319	0.062804
ANKRD13D	Q6ZTN6	0|0|0	lof	-	0.590088	0.670219	0.631201	0.450233	0.394839	0.387233
ANKRD16	Q6P6B7	0|0|0	gof	gof	0.542766	0.762632	0.702307	0.278222	0.360058	0.477486
ANKRD17	O75179	1|0|0	lof	lof	0.166859	0.997889	0.249749	0.967346	0.891847	0.00221
ANKRD18A	Q8IVF6	0|0|0	gof	gof	0.75137	0.196465	0.738877	0.194697	0.236013	0.847336
ANKRD18B	A2A2Z9	0|0|0	gof	gof	0.808789	0.089664	0.802982	0.08657	0.182352	0.945986
ANKRD19P	Q9H560	0|0|0	gof	gof	0.69788	0.351043	0.749353	0.172895	0.267657	0.764154
ANKRD2	Q9GZV1	0|0|0	gof	gof	0.622813	0.586447	0.788317	0.105573	0.360387	0.476848
ANKRD20A1	Q5TYW2	0|0|0	dn	dn	0.779376	0.135183	0.723014	0.229757	0.236489	0.846256
ANKRD20A12P	Q8NF67	0|0|0	dn	dn	0.828081	0.066536	0.657405	0.390327	0.189517	0.935232
ANKRD20A2P	Q5SQ80	0|0|0	dn	dn	0.785393	0.123791	0.673453	0.349325	0.25814	0.791161
ANKRD20A3P	Q5VUR7	0|0|0	dn	dn	0.784961	0.124576	0.675715	0.344071	0.259028	0.788608
ANKRD20A4P	Q4UJ75	0|0|0	dn	dn	0.769309	0.154874	0.679883	0.33371	0.269726	0.757132
ANKRD20A5P	A0PJZ0	0|0|0	gof	gof	0.719626	0.288682	0.770176	0.134397	0.276368	0.734986
ANKRD20A8P	Q5CZ79	0|0|0	dn	dn	0.78206	0.129929	0.667555	0.364694	0.265238	0.771029
ANKRD22	Q5VYY1	0|0|0	gof	gof	0.592083	0.665259	0.750969	0.170292	0.257367	0.792684
ANKRD23	Q86SG2	0|0|0	gof	gof	0.628333	0.571569	0.715324	0.248122	0.414756	0.343138
ANKRD24	Q8TF21	0|0|0	gof	gof	0.613425	0.612423	0.630139	0.45259	0.33391	0.551289
ANKRD26	Q9UPS8	0|0|1	dn	dn	0.820712	0.074834	0.661596	0.379867	0.212105	0.895949
ANKRD26P1	Q6NSI1	0|0|0	gof	gof	0.689722	0.377167	0.781254	0.115345	0.270178	0.755414
ANKRD27	Q96NW4	0|0|0	lof	-	0.433506	0.879548	0.495151	0.722367	0.516582	0.215026
ANKRD28	O15084	0|0|0	lof	-	0.413629	0.895016	0.564376	0.598281	0.619051	0.140732
ANKRD29	Q8N6D5	0|0|0	lof	-	0.625613	0.579229	0.638551	0.433096	0.37932	0.424306
ANKRD30A	Q9BXX3	0|0|0	gof	gof	0.747638	0.206384	0.779973	0.117211	0.296955	0.671643
ANKRD30B	Q9BXX2	0|0|0	dn	dn	0.788838	0.118635	0.767435	0.13975	0.219912	0.879892
ANKRD30BL	A7E2S9	0|0|0	gof	gof	0.692505	0.368328	0.807456	0.08053	0.260384	0.785122
ANKRD31	Q8N7Z5	0|0|0	lof	-	0.626436	0.576676	0.516078	0.688682	0.398596	0.379131
ANKRD33	Q7Z3H0	0|0|0	gof	gof	0.592988	0.662853	0.74558	0.181095	0.455159	0.277437
ANKRD33B	A6NCL7	0|0|0	gof	gof	0.565408	0.722514	0.723397	0.228775	0.472449	0.257697
ANKRD34A	Q69YU3	0|0|0	lof	lof	0.449926	0.864817	0.554083	0.61699	0.711129	0.080039
ANKRD34B	A5PLL1	0|0|0	lof	-	0.666452	0.45426	0.630415	0.452001	0.497148	0.231574
ANKRD34C	P0C6C1	0|0|0	lof	-	0.705736	0.328112	0.564781	0.597348	0.481423	0.246992
ANKRD35	Q8N283	0|0|0	gof	gof	0.625582	0.579425	0.648773	0.409673	0.373516	0.44002
ANKRD36	A6QL64	0|0|0	dn	dn	0.720129	0.287503	0.673822	0.348588	0.365627	0.462853
ANKRD36B	Q8N2N9	0|0|0	gof	gof	0.788321	0.119666	0.781509	0.114952	0.267976	0.763123
ANKRD36BP1	Q96IX9	0|0|0	dn	dn	0.775713	0.141959	0.634616	0.441935	0.238179	0.842769
ANKRD36C	Q5JPF3	0|0|0	gof	gof	0.770552	0.15232	0.767894	0.139013	0.29237	0.68657
ANKRD37	Q7Z713	0|0|0	gof	gof	0.653145	0.496342	0.731198	0.210263	0.317247	0.605451
ANKRD39	Q53RE8	0|0|0	gof	gof	0.658677	0.478321	0.638854	0.432458	0.29551	0.677584
ANKRD40	Q6AI12	0|0|0	lof	-	0.580935	0.690056	0.561951	0.602259	0.400448	0.375153
ANKRD40CL	Q53H64	0|0|0	lof	-	0.543394	0.76165	0.498811	0.717113	0.439744	0.299877
ANKRD42	Q8N9B4	0|0|0	gof	gof	0.593001	0.662804	0.681873	0.329192	0.394634	0.387626
ANKRD44	Q8N8A2	0|0|0	gof	gof	0.610458	0.621311	0.674448	0.346722	0.381303	0.419789
ANKRD45	Q5TZF3	0|0|0	gof	gof	0.594598	0.659808	0.661873	0.379131	0.224946	0.869826
ANKRD46	Q86W74	0|0|0	lof	-	0.547687	0.754432	0.618356	0.481267	0.403773	0.368574
ANKRD49	Q8WVL7	0|0|0	gof	gof	0.584408	0.682593	0.647747	0.411883	0.309073	0.632752
ANKRD50	Q9ULJ7	0|0|0	lof	lof	0.293468	0.969801	0.386118	0.86575	0.722064	0.073361
ANKRD52	Q8NB46	0|0|0	lof	lof	0.278201	0.976234	0.474723	0.755463	0.72583	0.071201
ANKRD53	Q8N9V6	0|0|0	gof	gof	0.620023	0.594009	0.753508	0.164793	0.417271	0.338718
ANKRD54	Q6NXT1	0|0|0	gof	gof	0.674931	0.425976	0.69025	0.307636	0.34134	0.528308
ANKRD55	Q3KP44	0|0|0	gof	gof	0.699063	0.347508	0.692739	0.301056	0.369991	0.451019
ANKRD6	Q9Y2G4	0|0|0	dn	dn	0.731387	0.254505	0.61343	0.492904	0.365196	0.463835
ANKRD60	Q9BZ19	0|0|0	lof	-	0.528329	0.783501	0.583051	0.559489	0.460419	0.271004
ANKRD61	A6NGH8	0|0|0	gof	-	0.603134	0.64056	0.584574	0.556248	0.289979	0.695065
ANKRD62	A6NC57	0|0|0	dn	dn	0.837549	0.058041	0.75993	0.153695	0.159597	0.97206
ANKRD63	C9JTQ0	0|0|0	gof	gof	0.580895	0.690204	0.744423	0.183354	0.493614	0.235257
ANKRD65	E5RJM6	0|0|0	gof	gof	0.553315	0.744611	0.775453	0.12546	0.345225	0.518144
ANKRD66	B4E2M5	0|0|0	gof	gof	0.65122	0.501399	0.721271	0.234667	0.349789	0.504297
ANKRD7	Q92527	0|0|0	dn	dn	0.767568	0.158458	0.724514	0.22578	0.229002	0.861233
ANKRD9	Q96BM1	0|0|0	gof	gof	0.458889	0.857255	0.719581	0.238203	0.343888	0.521532
ANKS1A	Q92625	0|0|0	lof	lof	0.418691	0.891382	0.51167	0.69482	0.67377	0.1041
ANKS1B	Q7Z6G8	0|0|0	lof	lof	0.404822	0.901596	0.521716	0.679499	0.685127	0.095998
ANKS3	Q6ZW76	0|0|0	gof	gof	0.683607	0.397005	0.673332	0.349865	0.328144	0.570931
ANKS4B	Q8N8V4	0|0|0	dn	dn	0.733981	0.247091	0.692151	0.302627	0.294045	0.682249
ANKS6	Q68DC2	0|0|0	gof	gof	0.648691	0.509305	0.694189	0.298355	0.385506	0.408446
ANKUB1	A6NFN9	0|0|0	gof	gof	0.632832	0.557918	0.682189	0.328357	0.369402	0.45259
ANKZF1	Q9H8Y5	0|0|0	lof	-	0.58686	0.677093	0.551421	0.622686	0.388031	0.402995
ANLN	Q9NQW6	0|0|0	lof	-	0.575594	0.701007	0.419663	0.827842	0.529811	0.203928
ANO1	Q5XXA6	0|0|0	lof	-	0.582839	0.685932	0.689001	0.310729	0.469882	0.261036
ANO10	Q9NW15	0|0|0	gof	gof	0.665507	0.457648	0.7622	0.15011	0.261791	0.781242
ANO2	Q9NQ90	0|0|0	gof	gof	0.70121	0.340928	0.786086	0.108421	0.285784	0.707292
ANO3	Q9BYT9	0|0|0	gof	gof	0.797132	0.105033	0.792118	0.10081	0.228879	0.861429
ANO4	Q32M45	0|0|0	gof	gof	0.738727	0.233685	0.797579	0.093396	0.243661	0.829462
ANO5	Q75V66	0|1|1	gof	gof	0.723248	0.277977	0.758083	0.15674	0.234182	0.851117
ANO6	Q4KMQ2	0|0|0	gof	gof	0.679962	0.409673	0.735976	0.200147	0.295213	0.678713
ANO7	Q6IWH7	0|0|0	gof	gof	0.687234	0.384925	0.744696	0.182814	0.303417	0.651215
ANO8	Q9HCE9	0|0|0	lof	-	0.429797	0.882838	0.687863	0.313577	0.557312	0.182765
ANO9	A1A5B4	0|0|0	gof	gof	0.773594	0.145937	0.827326	0.056911	0.189808	0.934741
ANOS1	P23352	0|0|0	lof	-	0.55859	0.734937	0.402614	0.848564	0.517332	0.214338
ANP32A	P39687	0|0|0	lof	lof	0.373199	0.925264	0.23134	0.975104	0.673071	0.104444
ANP32B	Q92688	0|0|0	lof	lof	0.417971	0.892168	0.250404	0.966953	0.655093	0.116425
ANP32C	O43423	0|0|0	lof	-	0.585958	0.67891	0.174974	0.992242	0.428765	0.317064
ANP32D	O95626	0|0|0	lof	-	0.567353	0.717653	0.474161	0.756543	0.442595	0.295851
ANP32E	Q9BTT0	0|0|0	lof	-	0.495493	0.823324	0.317759	0.926492	0.524587	0.2082
ANPEP	P15144	0|0|0	gof	gof	0.700019	0.344807	0.78488	0.109894	0.184355	0.943138
ANTKMT	Q9BQD7	0|0|0	gof	gof	0.635038	0.550945	0.703694	0.275129	0.29502	0.679205
ANTXR1	Q9H6X2	0|0|0	lof	-	0.481525	0.83727	0.626626	0.460889	0.601355	0.153155
ANTXR2	P58335	0|0|0	gof	gof	0.723839	0.276946	0.787509	0.106899	0.285244	0.708961
ANTXRL	A6NF34	0|0|0	gof	gof	0.756696	0.183599	0.788066	0.105966	0.264702	0.773042
ANXA1	P04083	0|0|0	gof	gof	0.765135	0.163663	0.814419	0.072281	0.153842	0.976283
ANXA10	Q9UJ72	0|0|0	gof	gof	0.741244	0.224356	0.778525	0.119666	0.171132	0.959244
ANXA11	P50995	0|1|1	dn	dn	0.74429	0.215419	0.693901	0.299092	0.212297	0.895703
ANXA13	P27216	0|0|0	gof	gof	0.784317	0.125755	0.787821	0.106506	0.132619	0.989639
ANXA2	P07355	0|0|0	gof	gof	0.649455	0.506899	0.789732	0.104198	0.192548	0.930273
ANXA2P2	A6NMY6	0|0|0	gof	gof	0.698548	0.349079	0.759057	0.154972	0.222836	0.87454
ANXA2R	Q3ZCQ2	0|0|0	gof	gof	0.666864	0.452688	0.751545	0.168524	0.323545	0.5863
ANXA3	P12429	0|0|0	gof	gof	0.762288	0.169948	0.808964	0.078517	0.164254	0.967444
ANXA4	P09525	0|0|0	gof	gof	0.903132	0.012816	0.887145	0.008937	0.140404	0.985367
ANXA5	P08758	0|0|0	gof	gof	0.71195	0.3096	0.831238	0.053081	0.169305	0.96165
ANXA6	P08133	0|0|0	gof	gof	0.755853	0.185563	0.829864	0.054702	0.133094	0.989295
ANXA7	P20073	0|0|0	dn	dn	0.804961	0.094378	0.74906	0.173582	0.160303	0.971372
ANXA8	P13928	0|0|0	gof	gof	0.760356	0.174515	0.842326	0.041198	0.162517	0.968966
ANXA8L1	Q5VT79	0|0|0	gof	gof	0.717912	0.293592	0.798074	0.093003	0.209707	0.899779
ANXA9	O76027	0|0|0	gof	gof	0.678865	0.412767	0.763045	0.148392	0.20884	0.901645
AOAH	P28039	0|0|0	dn	dn	0.68508	0.391701	0.471399	0.760619	0.264548	0.773484
AOC1	P19801	0|0|0	lof	-	0.542489	0.763074	0.347587	0.902676	0.337048	0.542205
AOC2	O75106	0|0|0	lof	-	0.465415	0.852197	0.404516	0.846158	0.398537	0.379327
AOC3	Q16853	0|0|0	lof	-	0.570002	0.71235	0.429427	0.815959	0.321427	0.593322
AOPEP	Q8N6M6	0|0|0	lof	-	0.573228	0.705426	0.50112	0.71343	0.341038	0.529732
AOX1	Q06278	0|0|0	gof	gof	0.587303	0.675915	0.719581	0.238252	0.386359	0.406482
AP1AR	Q63HQ0	0|0|0	gof	gof	0.679999	0.409477	0.738214	0.195973	0.324071	0.584238
AP1B1	Q10567	0|0|0	lof	-	0.369369	0.927719	0.363857	0.887454	0.603522	0.151142
AP1G1	O43747	1|1|0	lof	-	0.416158	0.89315	0.438128	0.804665	0.610813	0.146231
AP1G2	O75843	0|0|0	lof	-	0.590316	0.669629	0.531017	0.662902	0.363614	0.468107
AP1M1	Q9BXS5	0|0|0	lof	-	0.500024	0.818168	0.415085	0.833587	0.584952	0.162877
AP1M2	Q9Y6Q5	0|0|0	dn	dn	0.700407	0.343236	0.538685	0.647631	0.357678	0.484017
AP1S1	P61966	0|0|0	dn	dn	0.738229	0.235109	0.662214	0.378443	0.259438	0.787429
AP1S2	P56377	0|0|0	lof	-	0.468174	0.849398	0.554482	0.616008	0.547649	0.189639
AP1S3	Q96PC3	0|0|0	dn	dn	0.749129	0.202259	0.677959	0.338178	0.232858	0.85426
AP2A1	O95782	0|0|0	lof	lof	0.396348	0.907636	0.384315	0.867616	0.669627	0.106997
AP2A2	O94973	0|0|0	lof	-	0.398842	0.90577	0.44477	0.795875	0.618564	0.140977
AP2B1	P63010	0|0|0	lof	-	0.425631	0.886521	0.450831	0.787479	0.561659	0.179524
AP2M1	Q96CW1	0|0|0	lof	lof	0.305579	0.964743	0.290165	0.944905	0.793676	0.035011
AP2S1	P53680	0|1|1	lof	-	0.551596	0.747655	0.530927	0.663049	0.464681	0.265701
AP3B1	O00203	0|0|0	lof	-	0.605318	0.635306	0.44218	0.799411	0.415388	0.341812
AP3B2	Q13367	0|0|0	lof	-	0.529492	0.781586	0.382884	0.869531	0.488368	0.239725
AP3D1	O14617	0|0|0	lof	lof	0.392655	0.910287	0.337248	0.911417	0.649182	0.119961
AP3M1	Q9Y2T2	0|0|0	lof	-	0.591869	0.665701	0.551693	0.621949	0.394063	0.389688
AP3M2	P53677	0|0|0	lof	-	0.637103	0.545249	0.517528	0.686619	0.415341	0.341861
AP3S1	Q92572	0|0|0	gof	gof	0.703579	0.333955	0.696962	0.29153	0.349355	0.505573
AP3S2	P59780	0|0|0	dn	dn	0.76511	0.163761	0.746301	0.179524	0.272726	0.747606
AP4B1	Q9Y6B7	0|0|0	gof	-	0.616996	0.602406	0.598998	0.524675	0.270006	0.755905
AP4E1	Q9UPM8	0|0|0	dn	dn	0.668173	0.447631	0.591704	0.540683	0.278864	0.727179
AP4M1	O00189	0|0|0	lof	-	0.437945	0.875816	0.389492	0.862411	0.536802	0.19838
AP4S1	Q9Y587	0|0|0	dn	dn	0.719643	0.288485	0.644367	0.419887	0.233283	0.85313
AP5B1	Q2VPB7	0|0|0	lof	-	0.416056	0.893297	0.522199	0.678419	0.409045	0.355315
AP5M1	Q9H0R1	0|0|0	lof	-	0.34869	0.940535	0.285303	0.947606	0.513955	0.217235
AP5S1	Q9NUS5	0|0|0	lof	-	0.492188	0.827204	0.463885	0.770243	0.322522	0.589443
AP5Z1	O43299	0|0|0	lof	-	0.489385	0.830002	0.500763	0.713823	0.402144	0.371569
APAF1	O14727	0|0|0	gof	gof	0.634907	0.551534	0.639131	0.431623	0.292992	0.685195
APBA1	Q02410	0|0|0	lof	-	0.525984	0.787086	0.577411	0.570931	0.593793	0.157672
APBA2	Q99767	0|0|0	lof	-	0.506654	0.811147	0.574386	0.577363	0.62124	0.138915
APBA3	O96018	0|0|0	lof	-	0.588062	0.674294	0.668462	0.362337	0.445971	0.29094
APBB1	O00213	0|0|0	lof	lof	0.379836	0.920452	0.507608	0.701645	0.685385	0.095753
APBB1IP	Q7Z5R6	0|0|0	lof	-	0.532991	0.777903	0.501316	0.712988	0.572795	0.171372
APBB2	Q92870	0|0|0	lof	-	0.598952	0.650086	0.582499	0.560766	0.49517	0.233783
APBB3	O95704	0|0|0	gof	gof	0.648002	0.511711	0.635298	0.440609	0.362376	0.471348
APC	P25054	0|0|0	lof	lof	0.38151	0.919175	0.357596	0.893592	0.809377	0.027253
APC2	O95996	0|0|0	lof	lof	0.413768	0.894918	0.511578	0.695261	0.752373	0.056862
APCDD1	Q8J025	1|0|1	lof	-	0.532531	0.778345	0.449898	0.788952	0.364872	0.465014
APCDD1L	Q8NCL9	0|0|0	lof	-	0.506089	0.811883	0.442951	0.798232	0.375691	0.434667
APCS	P02743	0|0|0	dn	dn	0.72742	0.265848	0.700931	0.281905	0.189978	0.934545
APEH	P13798	0|0|0	dn	dn	0.723961	0.276602	0.594106	0.535134	0.288569	0.698944
APELA	P0DMC3	0|0|0	dn	dn	0.854813	0.042819	0.68882	0.311269	0.199902	0.91834
APEX1	P27695	0|0|0	lof	-	0.518588	0.796612	0.312708	0.930273	0.414796	0.34304
APEX2	Q9UBZ4	0|0|0	lof	-	0.357073	0.935478	0.222444	0.97864	0.637174	0.128652
APH1A	Q96BI3	0|0|0	gof	gof	0.645107	0.520894	0.739471	0.193273	0.372737	0.442278
APH1B	Q8WW43	0|0|0	gof	gof	0.710599	0.31343	0.766347	0.142205	0.317826	0.604223
API5	Q9BZZ5	0|0|0	lof	lof	0.350739	0.939504	0.367675	0.883918	0.715841	0.077191
APIP	Q96GX9	0|0|0	lof	-	0.608566	0.626221	0.528687	0.66683	0.440076	0.299337
APLF	Q8IW19	0|0|0	lof	-	0.559394	0.733661	0.306565	0.934643	0.491065	0.237123
APLN	Q9ULZ1	0|0|0	dn	dn	0.769036	0.155315	0.541409	0.641836	0.401687	0.372649
APLNR	P35414	0|0|0	gof	gof	0.652533	0.498159	0.737109	0.197987	0.364939	0.464866
APLP1	P51693	0|0|0	lof	-	0.630837	0.564056	0.564128	0.59892	0.376581	0.43231
APLP2	Q06481	0|0|0	dn	dn	0.741541	0.223373	0.546795	0.631377	0.373935	0.439136
APMAP	Q9HDC9	0|0|0	lof	-	0.634869	0.551682	0.56532	0.596366	0.368881	0.454211
APOA1	P02647	0|0|0	gof	gof	0.523436	0.790425	0.708484	0.264572	0.112032	0.996366
APOA2	P02652	0|0|0	gof	-	0.040828	0.999853	0.558482	0.60874	0.101035	0.998134
APOA4	P06727	0|0|0	dn	dn	0.803646	0.096145	0.776177	0.123987	0.124399	0.993322
APOA5	Q6Q788	0|0|0	dn	dn	0.734024	0.246992	0.65953	0.385662	0.194293	0.927965
APOB	P04114	0|1|1	dn	dn	0.737083	0.238105	0.303199	0.937147	0.326729	0.57535
APOBEC1	P41238	0|0|0	dn	dn	0.698906	0.348097	0.641485	0.426074	0.237529	0.844439
APOBEC2	Q9Y235	0|0|0	gof	gof	0.674163	0.428628	0.675466	0.344562	0.212844	0.894329
APOBEC3A	P31941	0|0|0	gof	gof	0.788619	0.119224	0.819476	0.065799	0.12017	0.994304
APOBEC3B	Q9UH17	0|0|0	dn	dn	0.765508	0.16273	0.725528	0.222981	0.169246	0.961748
APOBEC3C	Q9NRW3	0|0|0	dn	dn	0.788404	0.119519	0.737015	0.198232	0.136686	0.987626
APOBEC3D	Q96AK3	0|0|0	gof	gof	0.751878	0.194402	0.739076	0.194255	0.193967	0.928259
APOBEC3F	Q8IUX4	0|0|0	dn	dn	0.821099	0.074441	0.801335	0.089025	0.119986	0.994402
APOBEC3G	Q9HC16	0|0|0	dn	dn	0.818237	0.07724	0.731098	0.210557	0.147291	0.981291
APOBEC3H	Q6NTF7	0|0|0	dn	dn	0.783642	0.126786	0.741919	0.188166	0.132555	0.989737
APOBEC4	Q8WW27	0|0|0	gof	gof	0.597258	0.653867	0.670973	0.356052	0.273801	0.743334
APOBR	Q0VD83	0|0|0	gof	-	0.552432	0.746379	0.580462	0.564252	0.310236	0.628873
APOC1	P02654	0|0|0	gof	gof	0.526293	0.786496	0.671964	0.353351	0.120167	0.994353
APOC2	P02655	0|0|0	gof	gof	0.601677	0.644144	0.663435	0.374908	0.14317	0.983648
APOC3	P02656	0|0|0	gof	gof	0.578591	0.695409	0.750987	0.170243	0.125653	0.99288
APOC4	P55056	0|0|0	gof	gof	0.656237	0.486767	0.695176	0.295851	0.273489	0.744562
APOD	P05090	0|0|0	gof	gof	0.691247	0.371913	0.709734	0.261871	0.105795	0.997397
APOE	P02649	0|1|1	gof	gof	0.763721	0.166658	0.767138	0.14029	0.132942	0.989443
APOF	Q13790	0|0|0	gof	gof	0.674637	0.427056	0.769484	0.135674	0.26621	0.768279
APOH	P02749	0|0|0	gof	-	0.567685	0.716965	0.628915	0.455831	0.290539	0.693248
APOL1	O14791	1|1|1	gof	gof	0.812475	0.085342	0.821177	0.063295	0.144638	0.982863
APOL2	Q9BQE5	0|0|0	dn	dn	0.832788	0.062165	0.820259	0.064572	0.122559	0.993666
APOL3	O95236	0|0|0	gof	gof	0.829951	0.064915	0.82751	0.056764	0.169779	0.961159
APOL4	Q9BPW4	0|0|0	dn	dn	0.846255	0.050773	0.800293	0.090007	0.143536	0.983354
APOL5	Q9BWW9	0|0|0	dn	dn	0.834886	0.06025	0.809084	0.07837	0.187484	0.938178
APOL6	Q9BWW8	0|0|0	dn	dn	0.87726	0.02632	0.857824	0.028137	0.106793	0.997348
APOLD1	Q96LR9	0|0|0	gof	gof	0.719793	0.288289	0.773068	0.129634	0.302276	0.654407
APOM	O95445	0|0|0	dn	dn	0.638475	0.541223	0.534614	0.655586	0.176277	0.953499
APOO	Q9BUR5	0|0|0	lof	-	0.613961	0.610901	0.534466	0.655929	0.435762	0.305671
APOOL	Q6UXV4	0|0|0	dn	dn	0.770129	0.153351	0.615074	0.489025	0.230546	0.858139
APP	P05067	0|1|1	dn	dn	0.783251	0.12767	0.69199	0.303413	0.375823	0.434373
APPBP2	Q92624	0|0|0	lof	-	0.366524	0.930076	0.581534	0.562583	0.598918	0.154677
APPL1	Q9UKG1	0|0|0	lof	-	0.445602	0.869286	0.546104	0.632752	0.5634	0.178296
APPL2	Q8NEU8	0|0|0	lof	-	0.575959	0.700516	0.649594	0.407906	0.39587	0.385072
APRG1	Q8IVJ8	0|0|0	lof	-	0.68901	0.379622	0.660195	0.383845	0.45487	0.277781
APRT	P07741	0|0|0	lof	-	0.565929	0.72163	0.544997	0.635109	0.397258	0.38247
APTX	Q7Z2E3	0|0|0	lof	-	0.596528	0.655389	0.326427	0.919519	0.462185	0.268991
AQP1	P29972	0|0|0	gof	gof	0.825615	0.069482	0.882139	0.011441	0.174311	0.956101
AQP10	Q96PS8	0|0|0	gof	gof	0.85548	0.042082	0.867324	0.02082	0.145811	0.982224
AQP11	Q8NBQ7	0|0|0	dn	dn	0.783052	0.128161	0.729013	0.214142	0.203724	0.910827
AQP12A	Q8IXF9	0|0|0	gof	gof	0.793119	0.111024	0.828305	0.056027	0.178697	0.950258
AQP12B	A6NM10	0|0|0	gof	gof	0.757083	0.182077	0.779925	0.117358	0.224729	0.870219
AQP2	P41181	1|0|0	gof	gof	0.750725	0.197987	0.867358	0.020771	0.239238	0.839725
AQP3	Q92482	0|0|0	gof	gof	0.848414	0.048171	0.868201	0.020034	0.168166	0.962632
AQP4	P55087	0|0|0	gof	gof	0.871666	0.029315	0.875913	0.015271	0.17257	0.957869
AQP5	P55064	0|1|0	gof	gof	0.80748	0.091186	0.838702	0.045323	0.20123	0.915787
AQP6	Q13520	0|0|0	gof	gof	0.86802	0.032212	0.892878	0.006973	0.152263	0.97756
AQP7	O14520	0|0|0	gof	gof	0.807029	0.091922	0.875136	0.015713	0.234264	0.850822
AQP7B	A0A075B734	0|0|0	gof	gof	0.808093	0.0904	0.867433	0.020673	0.239293	0.839332
AQP7P3	A6NL99	0|0|0	gof	gof	0.78484	0.124626	0.839452	0.044635	0.231191	0.857157
AQP8	O94778	0|0|0	gof	gof	0.830341	0.064522	0.860445	0.026369	0.164903	0.966217
AQP9	O43315	0|0|0	gof	gof	0.850295	0.046796	0.857562	0.028333	0.166524	0.964301
AQR	O60306	0|0|0	lof	-	0.330567	0.951829	0.427816	0.817825	0.610069	0.146771
AR	P10275	0|0|0	lof	lof	0.337461	0.948097	0.375851	0.876798	0.850154	0.011834
ARAF	P10398	0|0|0	lof	lof	0.528971	0.782568	0.603226	0.51618	0.675316	0.102873
ARAP1	Q96P48	0|0|0	gof	gof	0.586877	0.676946	0.681262	0.330714	0.34778	0.510435
ARAP2	Q8WZ64	0|0|0	dn	dn	0.673894	0.42961	0.636769	0.437172	0.344751	0.519421
ARAP3	Q8WWN8	0|0|0	gof	gof	0.623879	0.583845	0.700786	0.282396	0.341357	0.528259
ARC	Q7LC44	0|0|0	lof	-	0.497871	0.820918	0.657463	0.390179	0.482297	0.246059
ARCN1	P48444	1|1|1	lof	lof	0.269452	0.978787	0.267602	0.958065	0.753116	0.056224
AREG	P15514	0|0|0	lof	-	0.64874	0.50906	0.43406	0.810066	0.485607	0.242917
AREL1	O15033	0|0|0	gof	gof	0.627283	0.574466	0.652243	0.402161	0.256711	0.794353
ARF1	P84077	1|1|1	lof	lof	0.555322	0.740683	0.480419	0.746821	0.658454	0.114559
ARF3	P61204	0|0|0	dn	dn	0.751498	0.196023	0.537082	0.650577	0.420831	0.331451
ARF4	P18085	0|0|0	lof	lof	0.482303	0.836337	0.359039	0.891922	0.648556	0.120599
ARF5	P84085	0|0|0	lof	-	0.55458	0.742156	0.462503	0.772158	0.603352	0.151387
ARF6	P62330	0|0|0	lof	-	0.670083	0.442033	0.536878	0.651166	0.541309	0.195139
ARFGAP1	Q8N6T3	0|0|0	dn	dn	0.729184	0.260987	0.697633	0.289713	0.319335	0.600098
ARFGAP2	Q8N6H7	0|0|0	dn	dn	0.818299	0.077093	0.606117	0.509256	0.318836	0.60162
ARFGAP3	Q9NP61	0|0|0	dn	dn	0.791773	0.112939	0.515794	0.689123	0.34064	0.530862
ARFGEF1	Q9Y6D6	0|0|0	lof	lof	0.361686	0.93258	0.507277	0.702234	0.654026	0.117064
ARFGEF2	Q9Y6D5	0|0|0	lof	-	0.384834	0.915983	0.560522	0.604861	0.611895	0.145347
ARFGEF3	Q5TH69	0|0|0	lof	lof	0.326009	0.954432	0.470081	0.762583	0.649365	0.119813
ARFIP1	P53367	0|0|0	gof	gof	0.725143	0.272919	0.765958	0.142892	0.321565	0.592684
ARFIP2	P53365	0|0|0	lof	-	0.552162	0.746722	0.615858	0.487159	0.553141	0.185514
ARFRP1	Q13795	0|0|0	dn	dn	0.759768	0.175743	0.69653	0.292512	0.285365	0.708618
ARG1	P05089	0|0|0	dn	dn	0.74952	0.201228	0.483901	0.741223	0.318622	0.602357
ARG2	P78540	0|0|0	dn	dn	0.698513	0.349325	0.512067	0.69423	0.329248	0.567788
ARGFX	A6NJG6	0|0|0	dn	dn	0.740199	0.22848	0.550929	0.623914	0.379994	0.422784
ARGLU1	Q9NWB6	0|0|0	lof	-	0.638799	0.540241	0.661505	0.380309	0.619747	0.140241
ARHGAP1	Q07960	0|0|0	lof	-	0.447381	0.867862	0.501741	0.712202	0.44701	0.289123
ARHGAP10	A1A4S6	0|0|0	gof	gof	0.640395	0.535527	0.652246	0.402111	0.381404	0.419494
ARHGAP11A	Q6P4F7	0|0|0	lof	-	0.702479	0.336902	0.47055	0.761699	0.450129	0.284655
ARHGAP11B	Q3KRB8	0|0|0	gof	gof	0.666827	0.452885	0.672528	0.352124	0.317586	0.604812
ARHGAP12	Q8IWW6	0|0|0	lof	-	0.634449	0.553253	0.604686	0.512448	0.412388	0.348048
ARHGAP15	Q53QZ3	0|0|0	lof	-	0.649799	0.505622	0.501075	0.713577	0.412834	0.347066
ARHGAP17	Q68EM7	0|0|0	lof	-	0.634382	0.553695	0.595115	0.532826	0.438146	0.302234
ARHGAP18	Q8N392	0|0|0	gof	gof	0.671812	0.436533	0.638762	0.432703	0.291306	0.690155
ARHGAP19	Q14CB8	0|0|0	lof	-	0.597348	0.653671	0.463329	0.771274	0.449643	0.285441
ARHGAP20	Q9P2F6	0|0|0	lof	-	0.605688	0.634422	0.544529	0.635895	0.449134	0.286177
ARHGAP21	Q5T5U3	0|0|0	lof	lof	0.365581	0.930616	0.430991	0.813602	0.788342	0.03781
ARHGAP22	Q7Z5H3	0|0|0	dn	dn	0.721892	0.2822	0.662774	0.376921	0.354966	0.490695
ARHGAP23	Q9P227	0|0|0	lof	lof	0.390072	0.91235	0.48357	0.741959	0.765917	0.049595
ARHGAP24	Q8N264	0|0|0	dn	dn	0.743789	0.216941	0.592836	0.538817	0.347795	0.510385
ARHGAP25	P42331	0|0|0	lof	-	0.457346	0.858237	0.479093	0.749128	0.623829	0.13754
ARHGAP26	Q9UNA1	0|0|0	lof	lof	0.454624	0.860545	0.542879	0.639234	0.641337	0.125853
ARHGAP27	Q6ZUM4	0|0|0	gof	gof	0.639327	0.538964	0.700793	0.282298	0.339368	0.535036
ARHGAP28	Q9P2N2	0|0|0	dn	dn	0.665338	0.458384	0.613994	0.491382	0.321641	0.592094
ARHGAP29	Q52LW3	0|0|0	lof	lof	0.432243	0.880481	0.458713	0.777265	0.667766	0.108372
ARHGAP30	Q7Z6I6	0|0|0	lof	lof	0.362409	0.93204	0.53064	0.663589	0.6575	0.115099
ARHGAP31	Q2M1Z3	0|0|0	lof	lof	0.396226	0.907832	0.53852	0.647827	0.708154	0.081611
ARHGAP32	A7KAX9	0|0|0	lof	lof	0.401749	0.903707	0.458512	0.777609	0.731021	0.068549
ARHGAP33	O14559	0|0|0	lof	-	0.625945	0.578149	0.64556	0.417186	0.488198	0.239872
ARHGAP35	Q9NRY4	0|0|0	lof	lof	0.263531	0.980604	0.360327	0.890744	0.770369	0.047041
ARHGAP36	Q6ZRI8	0|0|0	lof	-	0.440266	0.873754	0.460442	0.775055	0.582591	0.164694
ARHGAP39	Q9C0H5	0|0|0	lof	-	0.635034	0.550994	0.584464	0.556494	0.372591	0.442819
ARHGAP4	P98171	0|0|0	lof	-	0.424361	0.887208	0.544887	0.635404	0.615134	0.143089
ARHGAP40	Q5TG30	0|0|0	dn	dn	0.680214	0.408691	0.576691	0.572158	0.311313	0.625534
ARHGAP42	A6NI28	0|0|0	lof	lof	0.435522	0.877731	0.493733	0.725166	0.685529	0.095605
ARHGAP44	Q17R89	0|0|0	lof	lof	0.442132	0.872084	0.538712	0.647533	0.681175	0.098306
ARHGAP45	Q92619	0|0|0	lof	-	0.53292	0.7781	0.555587	0.613454	0.470955	0.259367
ARHGAP5	Q13017	0|0|0	lof	lof	0.32112	0.957329	0.375614	0.877093	0.702879	0.084704
ARHGAP5-AS1	Q96IT6	0|0|0	gof	gof	0.551816	0.747312	0.838293	0.045667	0.334167	0.550405
ARHGAP6	O43182	0|0|0	lof	lof	0.359661	0.934103	0.451375	0.786791	0.765551	0.04989
ARHGAP8	P85298	0|0|0	lof	-	0.59221	0.664768	0.602043	0.518586	0.371982	0.444832
ARHGAP9	Q9BRR9	0|0|0	dn	dn	0.685151	0.391456	0.653318	0.399853	0.330881	0.561895
ARHGDIA	P52565	0|0|0	dn	dn	0.610089	0.622342	0.507065	0.702971	0.256566	0.795041
ARHGDIB	P52566	0|0|0	lof	-	0.57816	0.696145	0.450855	0.78738	0.297334	0.670415
ARHGDIG	Q99819	0|0|0	lof	-	0.379442	0.920648	0.410322	0.839185	0.563609	0.178149
ARHGEF1	Q92888	0|0|0	lof	-	0.405294	0.901301	0.595708	0.531402	0.5828	0.164449
ARHGEF10	O15013	0|1|1	lof	-	0.462979	0.854211	0.55053	0.624454	0.558657	0.181832
ARHGEF10L	Q9HCE6	0|0|0	lof	-	0.576473	0.699337	0.597832	0.526786	0.437729	0.30302
ARHGEF11	O15085	0|0|0	lof	lof	0.379915	0.920354	0.593478	0.537147	0.67619	0.102234
ARHGEF12	Q9NZN5	0|0|0	lof	lof	0.381599	0.919028	0.544043	0.636681	0.687706	0.094672
ARHGEF15	O94989	0|0|0	gof	gof	0.61542	0.606924	0.722396	0.231132	0.364625	0.465455
ARHGEF16	Q5VV41	0|0|0	gof	gof	0.591524	0.666487	0.665756	0.369408	0.390855	0.397054
ARHGEF17	Q96PE2	0|0|0	lof	lof	0.362315	0.932188	0.498794	0.717162	0.705115	0.08328
ARHGEF18	A0A590UK10	0|0|0	gof	gof	0.645468	0.519912	0.688866	0.311073	0.368999	0.453916
ARHGEF19	Q8IW93	0|0|0	lof	-	0.522025	0.792487	0.677695	0.338767	0.493898	0.234962
ARHGEF2	Q92974	0|0|0	lof	lof	0.329338	0.952762	0.513245	0.692659	0.732421	0.068058
ARHGEF25	Q86VW2	0|0|0	gof	gof	0.706332	0.326541	0.75547	0.161355	0.307927	0.63673
ARHGEF26	Q96DR7	0|0|0	lof	-	0.642247	0.530322	0.632032	0.448269	0.445883	0.291039
ARHGEF28	Q8N1W1	0|0|0	lof	-	0.633299	0.556347	0.616223	0.486128	0.382921	0.415566
ARHGEF3	Q9NR81	0|0|0	lof	-	0.562824	0.727277	0.623645	0.467665	0.408691	0.356494
ARHGEF33	A8MVX0	0|0|0	gof	gof	0.605656	0.634569	0.678186	0.337589	0.40737	0.35944
ARHGEF35	A5YM69	0|0|0	gof	gof	0.585994	0.678713	0.687099	0.315443	0.250042	0.812423
ARHGEF37	A1IGU5	0|0|0	gof	gof	0.61661	0.603585	0.711439	0.25755	0.30647	0.641296
ARHGEF38	Q9NXL2	0|0|0	gof	gof	0.68468	0.392684	0.743324	0.185956	0.284264	0.711662
ARHGEF39	Q8N4T4	0|0|0	lof	-	0.533104	0.777756	0.611162	0.498208	0.364769	0.465308
ARHGEF4	Q9NR80	0|0|0	gof	gof	0.679921	0.409919	0.689918	0.308323	0.382089	0.417432
ARHGEF40	Q8TER5	0|0|0	gof	gof	0.597165	0.654112	0.727934	0.216597	0.312227	0.621999
ARHGEF5	Q12774	0|0|0	lof	-	0.568023	0.716474	0.529463	0.665455	0.446474	0.28986
ARHGEF6	Q15052	0|0|0	lof	-	0.451392	0.863639	0.539297	0.646256	0.619521	0.140535
ARHGEF7	Q14155	0|0|0	lof	lof	0.391083	0.911711	0.513269	0.692561	0.707885	0.081758
ARHGEF9	O43307	0|0|0	lof	lof	0.310202	0.962239	0.518498	0.684802	0.706675	0.082396
ARID1A	O14497	1|1|1	lof	lof	0.145169	0.999263	0.160881	0.994402	0.90637	0.001031
ARID1B	Q8NFD5	1|1|1	lof	lof	0.15186	0.998969	0.156782	0.994991	0.911056	0.000737
ARID2	Q68CP9	1|0|1	lof	lof	0.211623	0.993469	0.136167	0.997299	0.826558	0.02028
ARID3A	Q99856	0|0|0	lof	lof	0.280323	0.975153	0.19529	0.987086	0.810103	0.026811
ARID3B	Q8IVW6	0|0|0	lof	lof	0.484599	0.834324	0.289014	0.945593	0.669772	0.106801
ARID3C	A6NKF2	0|0|0	lof	-	0.547974	0.753646	0.388704	0.863491	0.552271	0.186202
ARID4A	P29374	0|0|0	lof	lof	0.197929	0.995139	0.222182	0.978738	0.860735	0.008102
ARID4B	Q4LE39	0|0|0	lof	lof	0.238888	0.988068	0.210167	0.982765	0.836815	0.016401
ARID5A	Q03989	0|0|0	lof	lof	0.393824	0.909403	0.345698	0.904739	0.752661	0.056666
ARID5B	Q14865	0|0|0	lof	lof	0.218651	0.992487	0.212085	0.982224	0.8699	0.006138
ARIH1	Q9Y4X5	0|0|0	lof	lof	0.267758	0.979229	0.434149	0.809968	0.685458	0.095703
ARIH2	O95376	0|0|0	lof	-	0.353791	0.937589	0.404495	0.846207	0.552032	0.186349
ARIH2OS	Q8N7S6	0|0|0	lof	-	0.639418	0.53862	0.606988	0.507292	0.461038	0.270317
ARL1	P40616	0|0|0	dn	dn	0.738357	0.234864	0.673804	0.348637	0.293875	0.682642
ARL10	Q8N8L6	0|0|0	gof	gof	0.628377	0.571323	0.683282	0.325068	0.2834	0.71451
ARL11	Q969Q4	0|0|0	gof	gof	0.691327	0.37152	0.762419	0.149619	0.247156	0.820231
ARL13A	Q5H913	0|0|0	dn	dn	0.757288	0.181439	0.744862	0.182568	0.260834	0.783599
ARL13B	Q3SXY8	0|0|0	gof	gof	0.703259	0.334741	0.808132	0.079646	0.306292	0.64218
ARL14	Q8N4G2	0|0|0	dn	dn	0.715756	0.299092	0.597794	0.527081	0.303686	0.65043
ARL14EP	Q8N8R7	0|0|0	lof	-	0.438942	0.874982	0.452592	0.784974	0.419548	0.333759
ARL14EPL	P0DKL9	0|0|0	dn	dn	0.616715	0.603241	0.441048	0.800835	0.292362	0.686619
ARL15	Q9NXU5	0|0|0	gof	gof	0.694811	0.360815	0.69185	0.304002	0.287075	0.703216
ARL16	Q0P5N6	0|0|0	gof	gof	0.647861	0.512251	0.649645	0.407709	0.37151	0.44601
ARL17B	Q8IVW1	0|0|0	dn	dn	0.761998	0.170734	0.542248	0.640707	0.382671	0.415959
ARL2	P36404	0|0|0	dn	dn	0.790523	0.115541	0.726663	0.22028	0.258962	0.788952
ARL2BP	Q9Y2Y0	0|0|0	dn	dn	0.814376	0.082544	0.722737	0.230346	0.176131	0.953597
ARL3	P36405	0|1|1	dn	dn	0.780208	0.133071	0.702352	0.278124	0.289427	0.696342
ARL4A	P40617	0|0|0	lof	-	0.600761	0.64601	0.596024	0.530714	0.492824	0.235797
ARL4C	P56559	0|0|0	lof	-	0.566304	0.720403	0.575132	0.575497	0.542803	0.19396
ARL4D	P49703	0|0|0	gof	gof	0.686756	0.3863	0.668171	0.36273	0.3389	0.536656
ARL5A	Q9Y689	0|0|0	dn	dn	0.770035	0.15345	0.753594	0.164596	0.264258	0.77427
ARL5B	Q96KC2	0|0|0	dn	dn	0.745957	0.211589	0.717713	0.24272	0.290989	0.691284
ARL5C	A6NH57	0|0|0	gof	gof	0.708642	0.319126	0.726721	0.219936	0.266943	0.766118
ARL6	Q9H0F7	0|0|0	dn	dn	0.78377	0.126688	0.723366	0.228824	0.259462	0.78738
ARL6IP1	Q15041	0|0|0	dn	dn	0.784974	0.124429	0.712958	0.253621	0.16609	0.964842
ARL6IP4	Q66PJ3	0|0|0	dn	dn	0.747616	0.206482	0.695823	0.294574	0.406256	0.362681
ARL6IP5	O75915	0|0|0	dn	dn	0.766462	0.160717	0.722172	0.23177	0.272468	0.74849
ARL6IP6	Q8N6S5	0|0|0	dn	dn	0.719555	0.289173	0.690952	0.305917	0.351345	0.500565
ARL8A	Q96BM9	0|0|0	lof	-	0.536171	0.773042	0.573534	0.579475	0.556994	0.183108
ARL8B	Q9NVJ2	0|0|0	dn	dn	0.710325	0.314166	0.637209	0.43619	0.360935	0.47562
ARL9	Q6T311	0|0|0	dn	dn	0.72523	0.272575	0.677837	0.338473	0.284112	0.712055
ARMC1	Q9NVT9	0|0|0	lof	-	0.452537	0.862558	0.511804	0.694476	0.584038	0.163663
ARMC10	Q8N2F6	0|0|0	gof	gof	0.665572	0.457452	0.701685	0.279941	0.276811	0.733022
ARMC12	Q5T9G4	0|0|0	gof	gof	0.66461	0.460447	0.6844	0.321581	0.254161	0.801915
ARMC2	Q8NEN0	0|0|0	dn	dn	0.74398	0.216302	0.652374	0.401964	0.320612	0.596317
ARMC3	Q5W041	0|0|0	dn	dn	0.66705	0.45205	0.613568	0.49261	0.305823	0.643752
ARMC5	Q96C12	1|1|1	gof	gof	0.489385	0.829953	0.711217	0.25809	0.385248	0.409035
ARMC6	Q6NXE6	0|0|0	lof	-	0.597388	0.653523	0.55939	0.606973	0.378567	0.427007
ARMC7	Q9H6L4	0|0|0	gof	gof	0.68964	0.377412	0.768236	0.138473	0.247052	0.820722
ARMC8	Q8IUR7	0|0|0	lof	lof	0.34677	0.942107	0.484429	0.740486	0.646904	0.121876
ARMC9	Q7Z3E5	0|0|0	lof	-	0.596217	0.656126	0.586336	0.552467	0.427688	0.318979
ARMCX1	Q9P291	0|0|0	lof	-	0.6196	0.595139	0.653786	0.398576	0.394168	0.389246
ARMCX2	Q7L311	0|0|0	lof	-	0.396381	0.907587	0.546508	0.632065	0.602989	0.151878
ARMCX3	Q9UH62	0|0|0	lof	-	0.519318	0.79563	0.561861	0.602504	0.464707	0.265652
ARMCX4	Q5H9R4	0|0|0	lof	lof	0.344503	0.943629	0.2858	0.94741	0.672604	0.104886
ARMCX5	Q6P1M9	0|0|0	gof	gof	0.659261	0.476307	0.754737	0.162583	0.28611	0.70631
ARMCX6	Q7L4S7	0|0|0	gof	gof	0.712598	0.307734	0.775238	0.126148	0.326024	0.577609
ARMH1	Q6PIY5	0|0|0	gof	gof	0.609994	0.622588	0.700232	0.283624	0.286594	0.704837
ARMH2	H3BNL8	0|0|0	dn	dn	0.680966	0.406285	0.5954	0.532188	0.286942	0.703756
ARMH3	Q5T2E6	0|0|0	lof	-	0.447556	0.867567	0.652211	0.40221	0.46199	0.269187
ARMH4	Q86TY3	0|0|0	dn	dn	0.678853	0.412816	0.500189	0.714952	0.348886	0.50739
ARMS2	P0C7Q2	0|0|0	lof	-	0.671103	0.438448	0.684447	0.321434	0.460239	0.271102
ARMT1	Q9H993	0|0|0	lof	-	0.492078	0.827302	0.284952	0.947999	0.295173	0.67891
ARNT	P27540	0|0|0	lof	lof	0.400009	0.905082	0.270975	0.95561	0.813089	0.025976
ARNT2	Q9HBZ2	0|0|0	lof	lof	0.482028	0.836631	0.316577	0.927375	0.788786	0.037466
ARPC1A	Q92747	0|0|0	lof	lof	0.434493	0.878713	0.282719	0.949325	0.686025	0.095458
ARPC1B	O15143	0|0|0	dn	dn	0.696092	0.356543	0.470844	0.761257	0.399716	0.376381
ARPC2	O15144	0|0|0	lof	lof	0.298565	0.967641	0.313605	0.929536	0.715062	0.077584
ARPC3	O15145	0|0|0	dn	dn	0.635421	0.549865	0.396468	0.854309	0.322042	0.590867
ARPC4	P59998	0|0|0	lof	lof	0.382653	0.918046	0.328118	0.918586	0.672794	0.104739
ARPC5	O15511	0|0|0	lof	-	0.395286	0.908372	0.305391	0.935281	0.541847	0.194697
ARPC5L	Q9BPX5	0|0|0	lof	-	0.431126	0.881562	0.319871	0.924822	0.530709	0.203143
ARPIN	Q7Z6K5	0|0|0	lof	-	0.520632	0.794108	0.630717	0.45151	0.385015	0.409821
ARPP19	P56211	0|0|0	lof	-	0.69397	0.363663	0.464799	0.769261	0.534515	0.200295
ARPP21	Q9UBL0	0|0|0	lof	-	0.704317	0.331893	0.526261	0.671299	0.48697	0.241296
ARR3	P36575	0|0|0	lof	-	0.64518	0.520697	0.572117	0.582961	0.390796	0.397201
ARRB1	P49407	0|0|0	lof	lof	0.632366	0.55944	0.698333	0.288485	0.749545	0.05863
ARRB2	P32121	0|0|0	lof	lof	0.698489	0.349423	0.723161	0.229462	0.645277	0.12276
ARRDC1	Q8N5I2	0|0|0	gof	gof	0.662634	0.466879	0.680157	0.333022	0.378921	0.425534
ARRDC1-AS1	Q9H2J1	0|0|0	gof	gof	0.448991	0.866045	0.724353	0.226123	0.440458	0.299042
ARRDC2	Q8TBH0	0|0|0	gof	gof	0.669604	0.443801	0.687394	0.314707	0.384902	0.410115
ARRDC3	Q96B67	0|0|0	lof	-	0.418688	0.891431	0.475009	0.754972	0.630563	0.133415
ARRDC4	Q8NCT1	0|0|0	dn	dn	0.713412	0.305573	0.676245	0.342548	0.328775	0.569261
ARRDC5	A6NEK1	0|0|0	gof	gof	0.658672	0.478419	0.670791	0.356494	0.273064	0.746329
ARSA	P15289	0|0|0	gof	-	0.632585	0.558704	0.604407	0.513283	0.308428	0.635011
ARSB	P15848	0|0|0	dn	dn	0.717902	0.293641	0.62149	0.473558	0.275134	0.739308
ARSD	P51689	0|0|0	dn	dn	0.667127	0.451608	0.554026	0.617088	0.272822	0.747262
ARSF	P54793	0|0|0	lof	-	0.615717	0.606138	0.518796	0.684066	0.33734	0.541026
ARSG	Q96EG1	0|0|0	dn	dn	0.656029	0.487749	0.587142	0.551043	0.29	0.694967
ARSH	Q5FYA8	0|0|0	dn	dn	0.659502	0.475767	0.518197	0.685342	0.319709	0.599018
ARSI	Q5FYB1	0|0|0	lof	-	0.617205	0.602111	0.534165	0.656617	0.402422	0.371029
ARSJ	Q5FYB0	0|0|0	dn	dn	0.741169	0.224552	0.62504	0.464522	0.295631	0.677142
ARSK	Q6UWY0	0|0|0	lof	-	0.643349	0.526246	0.528968	0.666388	0.352981	0.495605
ARSL	P51690	0|0|0	dn	dn	0.633253	0.556543	0.548631	0.627891	0.325587	0.57918
ART1	P52961	0|0|0	gof	-	0.568248	0.715983	0.563081	0.600491	0.272633	0.747999
ART3	Q13508	0|0|0	gof	gof	0.566489	0.719912	0.642697	0.423177	0.240245	0.836779
ART4	Q93070	0|0|0	dn	dn	0.695856	0.357476	0.642902	0.422882	0.168068	0.962828
ART5	Q96L15	0|0|0	gof	-	0.653913	0.494181	0.615678	0.487699	0.196992	0.923005
ARTN	Q5T4W7	0|0|0	lof	-	0.478762	0.84002	0.396256	0.854702	0.567086	0.175497
ARV1	Q9H2C2	0|0|0	gof	-	0.598829	0.650381	0.619255	0.479057	0.333893	0.551387
ARVCF	O00192	0|0|0	gof	gof	0.706377	0.326492	0.704175	0.273754	0.403687	0.368868
ARX	Q96QS3	0|0|0	lof	lof	0.321571	0.957132	0.284575	0.948195	0.85342	0.010508
AS3MT	Q9HBK9	0|0|0	dn	dn	0.674505	0.427498	0.444186	0.796514	0.322138	0.590425
ASAH1	Q13510	0|0|0	lof	-	0.586851	0.677142	0.545433	0.63452	0.340284	0.531991
ASAH2	Q9NR71	0|0|0	dn	dn	0.666599	0.45372	0.542544	0.639823	0.309513	0.630985
ASAH2B	P0C7U1	0|0|0	dn	dn	0.701455	0.339848	0.481341	0.745446	0.307483	0.638154
ASAP1	Q9ULH1	0|0|0	lof	lof	0.400644	0.904444	0.51317	0.692806	0.71503	0.077633
ASAP2	O43150	0|0|0	lof	lof	0.442485	0.87179	0.567249	0.593027	0.6678	0.108323
ASAP3	Q8TDY4	0|0|0	gof	gof	0.681122	0.405745	0.737238	0.197594	0.33302	0.554432
ASB1	Q9Y576	0|0|0	gof	gof	0.661738	0.469286	0.715725	0.247189	0.272506	0.748245
ASB10	Q8WXI3	0|0|0	gof	gof	0.561599	0.729781	0.71041	0.259759	0.348348	0.508716
ASB11	Q8WXH4	0|0|0	gof	gof	0.734706	0.245421	0.733302	0.205696	0.287881	0.700466
ASB12	Q8WXK4	0|0|0	gof	gof	0.617248	0.601915	0.660674	0.38247	0.300438	0.660349
ASB13	Q8WXK3	0|0|0	lof	-	0.576492	0.699288	0.600063	0.522269	0.39858	0.37918
ASB14	A6NK59	0|0|0	gof	gof	0.545763	0.757771	0.683098	0.325264	0.358345	0.482544
ASB15	Q8WXK1	0|0|0	gof	gof	0.531667	0.779229	0.699271	0.285637	0.362881	0.470071
ASB16	Q96NS5	0|0|0	gof	gof	0.549099	0.751976	0.655739	0.394108	0.365258	0.46354
ASB16-AS1	Q495Z4	0|0|0	lof	-	0.662882	0.466094	0.518509	0.684753	0.394081	0.38959
ASB17	Q8WXJ9	0|0|0	lof	-	0.428848	0.883526	0.564278	0.598429	0.32322	0.587282
ASB18	Q6ZVZ8	0|0|0	gof	gof	0.546825	0.75561	0.69211	0.302922	0.341204	0.528996
ASB2	Q96Q27	0|0|0	lof	-	0.562877	0.727032	0.634718	0.441836	0.381268	0.419936
ASB3	Q9Y575	0|0|0	gof	gof	0.595563	0.657501	0.670176	0.358164	0.264805	0.7726
ASB4	Q9Y574	0|0|0	lof	-	0.530752	0.780211	0.595819	0.531107	0.378511	0.427302
ASB5	Q8WWX0	0|0|0	gof	gof	0.668389	0.447238	0.689116	0.310287	0.312913	0.62028
ASB6	Q9NWX5	0|0|0	gof	gof	0.539899	0.767051	0.675541	0.344365	0.255393	0.798134
ASB7	Q9H672	0|0|0	lof	-	0.317654	0.958949	0.421365	0.826172	0.621668	0.138718
ASB8	Q9H765	0|0|0	gof	-	0.564673	0.723693	0.57357	0.579376	0.263492	0.776627
ASB9	Q96DX5	0|0|0	lof	-	0.510316	0.807071	0.590801	0.542941	0.440564	0.298895
ASCC1	Q8N9N2	0|0|0	lof	-	0.514207	0.802161	0.441323	0.800589	0.38253	0.41645
ASCC2	Q9H1I8	0|0|0	lof	-	0.557965	0.736018	0.47696	0.751878	0.351876	0.49865
ASCC3	Q8N3C0	0|0|0	dn	dn	0.673734	0.43015	0.535977	0.652983	0.338194	0.538817
ASCL1	P50553	0|0|0	lof	lof	0.529948	0.780997	0.34394	0.906261	0.765853	0.049693
ASCL2	Q99929	0|0|0	lof	lof	0.559422	0.733562	0.368649	0.883035	0.651747	0.118193
ASCL3	Q9NQ33	0|0|0	lof	-	0.721878	0.282249	0.414789	0.83398	0.519774	0.21262
ASCL4	Q6XD76	0|0|0	lof	-	0.65588	0.488682	0.450361	0.788313	0.508234	0.221999
ASCL5	Q7RTU5	0|0|0	lof	-	0.607419	0.629315	0.430768	0.813995	0.602934	0.151927
ASDURF	L0R819	0|0|0	lof	-	0.532131	0.778787	0.40319	0.847925	0.338231	0.53862
ASF1A	Q9Y294	0|0|0	lof	lof	0.323842	0.95561	0.350987	0.899435	0.645473	0.122661
ASF1B	Q9NVP2	0|0|0	lof	-	0.531342	0.77972	0.511816	0.694427	0.42555	0.323054
ASGR1	P07306	0|0|0	dn	dn	0.724889	0.273459	0.697936	0.289222	0.282028	0.718144
ASGR2	P07307	0|0|0	dn	dn	0.726239	0.269678	0.703841	0.274589	0.311619	0.624454
ASH1L	Q9NR48	0|1|1	lof	lof	0.171046	0.997545	0.175341	0.992192	0.894878	0.002013
ASH2L	Q9UBL3	0|0|0	lof	lof	0.206051	0.994206	0.248654	0.967837	0.790118	0.03673
ASIC1	P78348	0|0|0	lof	-	0.382024	0.918635	0.583362	0.558998	0.468579	0.262362
ASIC2	Q16515	0|0|0	lof	-	0.392057	0.910729	0.558873	0.607906	0.472465	0.257648
ASIC3	Q9UHC3	0|0|0	gof	gof	0.683336	0.398036	0.74553	0.181291	0.202973	0.912104
ASIC4	Q96FT7	0|0|0	gof	gof	0.667679	0.449595	0.775602	0.125117	0.236512	0.846158
ASIC5	Q9NY37	0|0|0	gof	-	0.639887	0.537294	0.616183	0.486423	0.245146	0.825927
ASIP	P42127	0|0|0	lof	-	0.638135	0.542598	0.527683	0.668696	0.43216	0.311269
ASL	P04424	0|0|0	dn	dn	0.743076	0.21861	0.610037	0.500614	0.326244	0.576872
ASMT	P46597	0|0|0	gof	gof	0.63381	0.554824	0.681227	0.330764	0.296322	0.674785
ASMTL	O95671	0|0|0	dn	dn	0.699885	0.345102	0.649609	0.407808	0.239041	0.840462
ASNS	P08243	0|0|0	dn	dn	0.72745	0.265799	0.66775	0.364105	0.288998	0.697324
ASNSD1	Q9NWL6	0|0|0	lof	-	0.554922	0.741468	0.466003	0.768082	0.446104	0.290498
ASPA	P45381	0|0|0	dn	dn	0.625612	0.579278	0.427399	0.818316	0.298299	0.66742
ASPDH	A6ND91	0|0|0	dn	dn	0.669622	0.443604	0.491829	0.728554	0.291088	0.690989
ASPG	Q86U10	0|0|0	gof	gof	0.667841	0.448957	0.654344	0.397054	0.322096	0.590523
ASPH	Q12797	0|0|0	dn	-	0.572791	0.70631	0.493602	0.725559	0.283416	0.714412
ASPHD1	Q5U4P2	0|0|0	lof	-	0.561996	0.728996	0.61171	0.497127	0.4033	0.369556
ASPHD2	Q6ICH7	0|0|0	lof	-	0.469446	0.848024	0.480738	0.746428	0.473143	0.256666
ASPM	Q8IZT6	0|0|0	gof	gof	0.685011	0.391947	0.674767	0.346035	0.235278	0.84876
ASPN	Q9BXN1	0|1|1	dn	dn	0.748222	0.204959	0.591168	0.541861	0.339346	0.535134
ASPRV1	Q53RT3	0|0|0	gof	gof	0.689254	0.379082	0.755801	0.160864	0.340845	0.530322
ASPSCR1	Q9BZE9	0|0|0	dn	dn	0.613465	0.612325	0.453255	0.784139	0.300168	0.661331
ASRGL1	Q7L266	0|0|0	dn	dn	0.723723	0.277191	0.613077	0.493543	0.33268	0.555463
ASS1	P00966	0|0|0	dn	dn	0.698146	0.350405	0.562146	0.601719	0.338783	0.537147
ASTE1	Q2TB18	0|0|0	lof	-	0.58798	0.67454	0.31441	0.928849	0.392745	0.392831
ASTL	Q6HA08	0|0|0	gof	gof	0.740739	0.226565	0.759735	0.154088	0.262064	0.780408
ASTN1	O14525	0|0|0	lof	lof	0.331317	0.951534	0.523653	0.676406	0.660277	0.11343
ASTN2	O75129	0|0|0	lof	lof	0.310924	0.961699	0.471363	0.760668	0.691706	0.092168
ASXL1	Q8IXJ9	1|1|1	lof	-	0.547562	0.75453	0.426133	0.819985	0.505959	0.223472
ASXL2	Q76L83	1|1|0	lof	lof	0.248221	0.985711	0.213493	0.981881	0.828796	0.019298
ASXL3	Q9C0F0	1|1|1	lof	lof	0.222043	0.991701	0.222489	0.978591	0.809059	0.027842
ASZ1	Q8WWH4	0|0|0	gof	gof	0.628208	0.57206	0.685941	0.317898	0.273404	0.745053
ATAD1	Q8NBU5	0|0|0	dn	dn	0.773526	0.146084	0.64469	0.418905	0.264135	0.774564
ATAD2	Q6PL18	0|0|0	lof	lof	0.334588	0.949718	0.221877	0.979033	0.716638	0.076504
ATAD2B	Q9ULI0	0|0|0	lof	lof	0.293965	0.969605	0.260065	0.962043	0.76241	0.051559
ATAD3A	Q9NVI7	1|1|1	dn	dn	0.846711	0.050135	0.771314	0.13258	0.203268	0.911466
ATAD3B	Q5T9A4	0|0|0	gof	gof	0.744862	0.213798	0.756394	0.159833	0.328893	0.568819
ATAD3C	Q5T2N8	0|0|0	dn	dn	0.794343	0.109158	0.639009	0.432016	0.240429	0.836484
ATAD5	Q96QE3	0|0|0	lof	lof	0.32861	0.953302	0.077827	0.999656	0.766753	0.049055
ATAT1	Q5SQI0	0|0|0	lof	-	0.634722	0.552222	0.461213	0.773975	0.422037	0.328996
ATCAY	Q86WG3	0|0|0	lof	-	0.528768	0.78301	0.558564	0.608495	0.481593	0.246649
ATE1	O95260	0|0|0	dn	dn	0.685743	0.38959	0.353508	0.89752	0.300026	0.661822
ATF1	P18846	0|0|0	lof	lof	0.533177	0.777609	0.144799	0.996563	0.67473	0.103364
ATF2	P15336	0|0|0	lof	lof	0.332172	0.951043	0.212331	0.982175	0.814382	0.025288
ATF3	P18847	0|0|0	dn	dn	0.78188	0.130371	0.376755	0.876111	0.401569	0.372895
ATF4	P18848	0|0|0	lof	-	0.685324	0.391014	0.325165	0.920304	0.453907	0.279303
ATF5	Q9Y2D1	0|0|0	lof	-	0.658699	0.478272	0.501291	0.713086	0.4774	0.25151
ATF6	P18850	0|0|0	lof	-	0.700728	0.34245	0.235319	0.973435	0.441904	0.296587
ATF6B	Q99941	0|0|0	lof	-	0.626739	0.575841	0.3329	0.914756	0.410145	0.353155
ATF7	P17544	0|0|0	lof	lof	0.39769	0.906408	0.232725	0.974417	0.787138	0.038645
ATF7IP	Q6VMQ6	0|0|0	lof	lof	0.125574	0.999656	0.090003	0.999509	0.863768	0.007513
ATF7IP2	Q5U623	0|0|0	lof	-	0.521687	0.792684	0.314984	0.928456	0.535064	0.199804
ATG10	Q9H0Y0	0|0|0	dn	dn	0.646606	0.516573	0.366372	0.88495	0.325106	0.580555
ATG101	Q9BSB4	0|0|0	lof	-	0.50781	0.810017	0.464353	0.769703	0.349801	0.504149
ATG12	O94817	0|0|0	lof	-	0.549651	0.750651	0.439165	0.803094	0.433554	0.309158
ATG13	O75143	0|0|0	lof	lof	0.426999	0.885146	0.48603	0.738178	0.648726	0.120501
ATG14	Q6ZNE5	0|0|0	lof	-	0.533728	0.777019	0.53005	0.664719	0.352204	0.497864
ATG16L1	Q676U5	0|0|0	lof	lof	0.474834	0.843064	0.427405	0.818267	0.684896	0.096047
ATG16L2	Q8NAA4	0|0|0	lof	-	0.652105	0.498944	0.629648	0.454162	0.468205	0.262607
ATG2A	Q2TAZ0	0|0|0	lof	-	0.529125	0.782323	0.566478	0.594206	0.34566	0.516769
ATG2B	Q96BY7	0|0|0	lof	-	0.583829	0.683624	0.472691	0.758802	0.337662	0.54029
ATG3	Q9NT62	0|0|0	dn	dn	0.666977	0.452296	0.574291	0.577461	0.2857	0.707587
ATG4A	Q8WYN0	0|0|0	lof	-	0.313685	0.960422	0.474222	0.756347	0.54683	0.190523
ATG4B	Q9Y4P1	0|0|0	lof	-	0.368102	0.928505	0.493618	0.72546	0.523586	0.20933
ATG4C	Q96DT6	0|0|0	lof	-	0.487927	0.831574	0.464146	0.769899	0.385236	0.409084
ATG4D	Q86TL0	0|0|0	gof	gof	0.629182	0.568574	0.637285	0.436042	0.3003	0.660741
ATG5	Q9H1Y0	0|0|0	lof	lof	0.355501	0.936312	0.380388	0.872428	0.666922	0.108863
ATG7	O95352	0|0|0	dn	dn	0.654244	0.493346	0.487283	0.736411	0.308332	0.635404
ATG9A	Q7Z3C6	0|0|0	lof	-	0.453669	0.861625	0.643179	0.422244	0.557037	0.183059
ATG9B	Q674R7	0|0|0	gof	gof	0.648701	0.509207	0.792279	0.100614	0.385148	0.409477
ATIC	P31939	0|0|0	lof	-	0.563336	0.72605	0.3845	0.86737	0.471159	0.259121
ATL1	Q8WXF7	1|1|1	lof	-	0.569413	0.713872	0.632618	0.447238	0.464486	0.265897
ATL2	Q8NHH9	0|0|0	dn	dn	0.717185	0.295261	0.691514	0.304886	0.264182	0.774466
ATL3	Q6DD88	0|0|1	gof	gof	0.737626	0.236877	0.729928	0.212276	0.209198	0.900712
ATM	Q13315	0|1|0	dn	dn	0.646042	0.518242	0.432325	0.812423	0.317537	0.605009
ATMIN	O43313	0|0|0	lof	-	0.548043	0.753597	0.303092	0.937294	0.47592	0.253916
ATN1	P54259	0|1|1	lof	lof	0.245052	0.986742	0.163861	0.993813	0.901898	0.001326
ATOH1	Q92858	0|0|0	lof	lof	0.566027	0.721188	0.380581	0.872232	0.656127	0.115836
ATOH7	Q8N100	0|0|0	lof	-	0.617517	0.601031	0.470303	0.76219	0.546192	0.191014
ATOH8	Q96SQ7	0|0|0	lof	lof	0.351767	0.938817	0.353867	0.897226	0.83297	0.017776
ATOSA	Q32MH5	0|0|0	lof	-	0.548991	0.752222	0.392776	0.85809	0.467924	0.262902
ATOSB	Q7L5A3	0|0|0	lof	lof	0.449072	0.865996	0.499126	0.716474	0.745514	0.061134
ATOX1	O00244	0|0|0	dn	dn	0.756068	0.184925	0.650777	0.405352	0.342176	0.526197
ATP10A	O60312	0|0|0	gof	gof	0.76519	0.163614	0.767319	0.139897	0.251783	0.808102
ATP10B	O94823	0|0|0	gof	gof	0.673634	0.430543	0.706149	0.26958	0.325732	0.578493
ATP10D	Q9P241	0|0|0	dn	dn	0.760588	0.17368	0.733741	0.204812	0.229487	0.8603
ATP11A	P98196	1|0|1	gof	gof	0.738101	0.235453	0.783776	0.111908	0.20406	0.910042
ATP11AUN	Q6ZP68	0|0|0	lof	-	0.690465	0.374417	0.623761	0.467469	0.439486	0.300614
ATP11B	Q9Y2G3	0|0|0	gof	gof	0.683943	0.395482	0.735182	0.202357	0.25975	0.786595
ATP11C	Q8NB49	0|0|0	lof	-	0.467777	0.849988	0.670932	0.356248	0.477921	0.250675
ATP12A	P54707	0|0|0	dn	dn	0.802002	0.098257	0.775416	0.125608	0.193393	0.929045
ATP13A1	Q9HD20	0|0|0	lof	-	0.525308	0.788264	0.642903	0.422833	0.517081	0.214486
ATP13A2	Q9NQ11	0|0|0	gof	gof	0.730875	0.256322	0.756361	0.159882	0.256634	0.794599
ATP13A3	Q9H7F0	0|0|0	lof	-	0.492375	0.82686	0.670277	0.357869	0.52123	0.211441
ATP13A4	Q4VNC1	0|0|0	gof	gof	0.680848	0.406629	0.761532	0.151043	0.29056	0.69315
ATP13A5	Q4VNC0	0|0|0	gof	gof	0.725783	0.271004	0.734619	0.20329	0.292872	0.68549
ATP1A1	P05023	0|0|0	lof	-	0.441835	0.87233	0.593278	0.537835	0.602839	0.151976
ATP1A1-AS1	Q5TC04	0|0|0	gof	gof	0.5905	0.669089	0.741493	0.189099	0.392024	0.394402
ATP1A2	P50993	1|1|1	gof	gof	0.804799	0.094574	0.824774	0.059268	0.20155	0.914854
ATP1A3	P13637	0|0|1	lof	-	0.404491	0.901841	0.657199	0.39067	0.613862	0.144169
ATP1A4	Q13733	0|0|0	dn	dn	0.79141	0.113921	0.770453	0.133759	0.240413	0.836533
ATP1B1	P05026	0|0|0	lof	-	0.325076	0.954972	0.393039	0.857844	0.590247	0.159637
ATP1B2	P14415	0|0|0	dn	dn	0.648353	0.510778	0.590419	0.544169	0.266909	0.766266
ATP1B3	P54709	0|0|0	gof	-	0.637329	0.544611	0.598791	0.525068	0.252251	0.806825
ATP1B4	Q9UN42	0|0|0	gof	gof	0.662022	0.468647	0.654056	0.397839	0.220527	0.878664
ATP23	Q9Y6H3	0|0|0	dn	dn	0.653539	0.495311	0.524545	0.674441	0.326352	0.576577
ATP2A1	O14983	0|0|0	gof	gof	0.784186	0.125902	0.836223	0.047483	0.199632	0.918979
ATP2A2	P16615	1|1|1	lof	-	0.479878	0.838792	0.620342	0.476258	0.546923	0.190327
ATP2A3	Q93084	0|0|0	gof	gof	0.775547	0.14245	0.822315	0.061773	0.200622	0.917014
ATP2B1	P20020	0|0|0	lof	lof	0.362373	0.932138	0.662733	0.377019	0.672281	0.105082
ATP2B2	Q01814	1|0|1	lof	-	0.523038	0.791014	0.722127	0.232114	0.567022	0.175644
ATP2B3	Q16720	0|0|0	gof	gof	0.598481	0.651412	0.75899	0.155168	0.475212	0.254456
ATP2B4	P23634	0|0|0	gof	gof	0.753997	0.189836	0.783337	0.112742	0.271562	0.750798
ATP2C1	P98194	0|1|1	lof	-	0.550848	0.748932	0.668467	0.362288	0.521552	0.211097
ATP2C2	O75185	0|0|0	gof	gof	0.731509	0.254014	0.802058	0.088043	0.280797	0.721925
ATP4A	P20648	0|0|0	dn	dn	0.788632	0.119175	0.775214	0.126344	0.196748	0.923398
ATP4B	P51164	0|0|0	dn	dn	0.716192	0.297815	0.672593	0.351976	0.180993	0.947459
ATP5F1A	P25705	1|0|1	lof	-	0.695864	0.357427	0.465749	0.768426	0.478407	0.249988
ATP5F1B	P06576	1|0|0	lof	-	0.481497	0.837319	0.464658	0.769359	0.591182	0.159146
ATP5F1C	P36542	0|0|0	dn	dn	0.705773	0.327965	0.412603	0.836582	0.306672	0.640609
ATP5F1D	P30049	0|0|0	dn	dn	0.692285	0.369359	0.443134	0.797889	0.329566	0.56656
ATP5F1E	P56381	0|0|0	gof	gof	0.667724	0.449349	0.751783	0.168033	0.387634	0.403732
ATP5F1EP2	Q5VTU8	0|0|0	gof	gof	0.853173	0.044292	0.892279	0.00712	0.310788	0.627253
ATP5IF1	Q9UII2	0|0|0	dn	dn	0.79943	0.101694	0.559553	0.606776	0.312229	0.621949
ATP5MC1	P05496	0|0|0	dn	dn	0.872876	0.028578	0.567747	0.592291	0.354502	0.492168
ATP5MC2	Q06055	0|0|0	dn	dn	0.798861	0.102676	0.525383	0.672919	0.370721	0.448269
ATP5MC3	P48201	0|0|0	dn	dn	0.903145	0.012767	0.599245	0.523987	0.29641	0.674392
ATP5ME	P56385	0|0|0	dn	dn	0.800786	0.09973	0.765596	0.143973	0.265445	0.770047
ATP5MF	P56134	0|0|0	dn	dn	0.770287	0.15286	0.615135	0.488829	0.332301	0.556936
ATP5MG	O75964	0|0|0	dn	dn	0.812968	0.084311	0.749245	0.173189	0.167554	0.963172
ATP5MGL	Q7Z4Y8	0|0|0	dn	dn	0.715598	0.299435	0.622218	0.471593	0.177956	0.951142
ATP5MJ	P56378	0|0|0	dn	dn	0.696963	0.353793	0.359236	0.891628	0.394268	0.389001
ATP5MK	Q96IX5	0|0|0	dn	dn	0.712768	0.307145	0.60326	0.516032	0.381781	0.418218
ATP5PB	P24539	0|0|0	dn	dn	0.756138	0.18463	0.574572	0.576823	0.245925	0.823766
ATP5PD	O75947	0|0|0	dn	dn	0.674377	0.428038	0.487503	0.735772	0.174752	0.955266
ATP5PF	P18859	0|0|0	dn	dn	0.87129	0.029708	0.330257	0.917211	0.160136	0.971569
ATP5PO	P48047	0|0|0	dn	dn	0.734261	0.246501	0.467612	0.765971	0.230422	0.858237
ATP6AP1	Q15904	0|0|0	lof	lof	0.303935	0.965627	0.273857	0.954088	0.708032	0.08166
ATP6AP1L	Q52LC2	0|0|0	dn	dn	0.707572	0.322809	0.526377	0.671201	0.319401	0.599902
ATP6AP2	O75787	0|0|0	lof	-	0.401892	0.903462	0.184193	0.990228	0.575092	0.170292
ATP6V0A1	Q93050	0|0|0	lof	-	0.568941	0.714559	0.611538	0.497471	0.473981	0.255782
ATP6V0A2	Q9Y487	0|0|0	gof	gof	0.729169	0.261036	0.765354	0.144414	0.208181	0.902529
ATP6V0A4	Q9HBG4	0|0|0	gof	gof	0.684447	0.393469	0.707162	0.26737	0.277625	0.730469
ATP6V0B	Q99437	0|0|0	lof	-	0.690979	0.373042	0.654757	0.396268	0.424396	0.325706
ATP6V0C	P27449	0|0|0	dn	dn	0.7319	0.253278	0.679955	0.333415	0.344527	0.519912
ATP6V0D1	P61421	0|0|0	lof	-	0.395588	0.908127	0.462346	0.772502	0.503097	0.226221
ATP6V0D2	Q8N8Y2	0|0|0	lof	-	0.601107	0.645274	0.490175	0.731746	0.311474	0.624896
ATP6V0E1	O15342	0|0|0	gof	gof	0.810472	0.08765	0.814557	0.071986	0.242627	0.831721
ATP6V0E2	Q8NHE4	0|0|0	gof	gof	0.841202	0.054898	0.853162	0.031476	0.195372	0.926
ATP6V1A	P38606	0|1|1	lof	-	0.464531	0.853229	0.371182	0.88107	0.593046	0.158262
ATP6V1B1	P15313	0|0|0	dn	dn	0.777331	0.139308	0.592337	0.53975	0.295643	0.676995
ATP6V1B2	P21281	0|0|1	lof	lof	0.483604	0.835257	0.339231	0.909845	0.648977	0.120157
ATP6V1C1	P21283	0|0|0	lof	-	0.577024	0.698208	0.508076	0.700859	0.338487	0.537982
ATP6V1C2	Q8NEY4	0|0|0	dn	dn	0.647132	0.514854	0.593309	0.537736	0.26034	0.785367
ATP6V1D	Q9Y5K8	0|0|0	dn	dn	0.758905	0.177363	0.49191	0.728407	0.276195	0.73533
ATP6V1E1	P36543	0|0|0	dn	dn	0.71822	0.292855	0.564465	0.597987	0.321204	0.59396
ATP6V1E2	Q96A05	0|0|0	dn	dn	0.812145	0.085637	0.56442	0.598134	0.197521	0.922121
ATP6V1F	Q16864	0|0|0	dn	dn	0.7219	0.282151	0.524609	0.674294	0.321096	0.594402
ATP6V1FNB	A0A1B0GUX0	0|0|0	gof	gof	0.646754	0.515934	0.667247	0.365627	0.365034	0.464424
ATP6V1G1	O75348	0|0|0	dn	dn	0.798107	0.103707	0.571366	0.584287	0.202047	0.914019
ATP6V1G2	O95670	0|0|0	dn	dn	0.785741	0.123103	0.541084	0.642475	0.183593	0.944316
ATP6V1G3	Q96LB4	0|0|0	dn	dn	0.823156	0.072281	0.610038	0.500565	0.162829	0.968672
ATP6V1H	Q9UI12	0|0|0	dn	dn	0.656736	0.485097	0.590281	0.544611	0.333503	0.552909
ATP7A	Q04656	0|0|0	lof	-	0.499872	0.818414	0.596554	0.52934	0.579054	0.16769
ATP7B	P35670	0|0|0	gof	gof	0.684395	0.393862	0.695755	0.29482	0.393363	0.391014
ATP8A1	Q9Y2Q0	0|0|0	gof	gof	0.729841	0.259317	0.760404	0.15286	0.25657	0.794991
ATP8A2	Q9NTI2	0|0|0	gof	gof	0.781842	0.130469	0.780199	0.116867	0.231618	0.85642
ATP8B1	O43520	0|0|0	dn	dn	0.766361	0.160913	0.750189	0.171471	0.203498	0.911122
ATP8B2	P98198	0|0|0	gof	gof	0.746873	0.208544	0.773661	0.12875	0.230914	0.85755
ATP8B3	O60423	0|0|0	gof	gof	0.679961	0.409723	0.718996	0.24002	0.326202	0.577068
ATP8B4	Q8TF62	0|0|0	gof	gof	0.697364	0.352664	0.745567	0.181144	0.279769	0.724675
ATP9A	O75110	0|0|0	lof	-	0.495456	0.823373	0.669292	0.36057	0.512184	0.218512
ATP9B	O43861	0|0|0	gof	gof	0.713683	0.304689	0.739243	0.193715	0.265353	0.770439
ATPAF1	Q5TC12	0|0|0	dn	-	0.590539	0.668991	0.35671	0.894574	0.283377	0.714559
ATPAF2	Q8N5M1	0|0|0	lof	-	0.539719	0.767542	0.414852	0.833931	0.355676	0.488878
ATPSCKMT	Q6P4H8	0|0|0	dn	dn	0.703504	0.33425	0.56926	0.588657	0.290003	0.694918
ATR	Q13535	1|0|1	lof	-	0.618126	0.599165	0.466793	0.766953	0.342998	0.523938
ATRAID	Q6UW56	0|0|0	gof	-	0.563946	0.72492	0.616216	0.486177	0.274301	0.74191
ATRIP	Q8WXE1	0|0|0	lof	-	0.511027	0.806089	0.426689	0.819249	0.404833	0.365627
ATRN	O75882	0|0|0	lof	-	0.385863	0.915198	0.546716	0.631525	0.635927	0.129536
ATRNL1	Q5VV63	0|0|0	lof	-	0.428276	0.884115	0.583743	0.558164	0.591776	0.158753
ATRX	P46100	0|0|0	lof	lof	0.303527	0.965726	0.155188	0.995237	0.771017	0.046649
ATXN1	P54253	1|1|1	lof	lof	0.254494	0.983403	0.231054	0.975203	0.829592	0.019052
ATXN10	Q9UBB4	0|1|1	dn	dn	0.665444	0.457844	0.536089	0.652787	0.24036	0.836631
ATXN1L	P0C7T5	0|0|0	lof	lof	0.295712	0.968966	0.239555	0.971765	0.776262	0.043997
ATXN2	Q99700	0|1|1	lof	lof	0.291693	0.970538	0.249253	0.967641	0.828675	0.019396
ATXN2L	Q8WWM7	0|0|0	lof	lof	0.20027	0.994844	0.254397	0.965038	0.862632	0.007758
ATXN3	P54252	0|0|0	dn	dn	0.7351	0.244243	0.688921	0.310877	0.25418	0.801768
ATXN3L	Q9H3M9	0|0|0	gof	gof	0.605979	0.633538	0.72723	0.219101	0.238679	0.841345
ATXN7	O15265	0|0|0	lof	lof	0.284357	0.973877	0.214353	0.981488	0.875128	0.004468
ATXN7L1	Q9ULK2	0|0|0	lof	lof	0.328679	0.953204	0.199312	0.98576	0.867835	0.00658
ATXN7L2	Q5T6C5	0|0|0	lof	lof	0.332613	0.950798	0.232134	0.974712	0.81426	0.025387
ATXN7L3	Q14CW9	0|0|0	lof	lof	0.279036	0.975841	0.172547	0.992536	0.846267	0.013209
ATXN7L3B	Q96GX2	0|0|0	gof	gof	0.67401	0.42902	0.834461	0.049398	0.293484	0.683575
ATXN8	Q156A1	0|1|1	gof	gof	0.869441	0.031034	0.988495	0.000147	0.25115	0.809723
ATXN8OS	P0DMR3	0|1|1	lof	-	0.680563	0.407366	0.632622	0.447189	0.456171	0.276307
AUH	Q13825	0|0|0	dn	dn	0.706526	0.326099	0.619326	0.47891	0.311612	0.624552
AUNIP	Q9H7T9	0|0|0	lof	-	0.574766	0.702332	0.231966	0.97481	0.496445	0.232212
AUP1	Q9Y679	0|0|0	lof	-	0.557194	0.737785	0.516852	0.687405	0.31696	0.606531
AURKA	O14965	0|0|0	lof	-	0.559058	0.734397	0.485492	0.738866	0.577553	0.168966
AURKAIP1	Q9NWT8	0|0|0	lof	-	0.62377	0.584041	0.532942	0.659219	0.433709	0.308961
AURKB	Q96GD4	0|0|0	dn	dn	0.704524	0.331304	0.588089	0.549374	0.391238	0.396219
AURKC	Q9UQB9	0|0|0	dn	dn	0.761778	0.171225	0.690151	0.307881	0.305293	0.645372
AUTS2	Q8WXX7	0|0|0	lof	lof	0.278804	0.976086	0.154327	0.995384	0.904187	0.001228
AVEN	Q9NQS1	0|0|0	lof	-	0.449469	0.865357	0.339708	0.9096	0.544015	0.192684
AVIL	O75366	0|0|0	gof	gof	0.616027	0.605205	0.739954	0.192291	0.173376	0.957181
AVL9	Q8NBF6	0|0|0	lof	-	0.566307	0.720354	0.612333	0.495851	0.386818	0.405745
AVP	P01185	1|0|1	dn	dn	0.661381	0.470611	0.582	0.56165	0.268188	0.762141
AVPI1	Q5T686	0|0|0	gof	gof	0.672668	0.43398	0.683083	0.325313	0.378485	0.427351
AVPR1A	P37288	0|0|0	gof	gof	0.739301	0.231819	0.755084	0.161945	0.319379	0.600049
AVPR1B	P47901	0|0|0	gof	gof	0.785344	0.123889	0.852282	0.032016	0.256702	0.794402
AVPR2	P30518	0|0|0	gof	gof	0.710098	0.314854	0.861346	0.025436	0.322891	0.588215
AWAT1	Q58HT5	0|0|0	dn	dn	0.701264	0.340388	0.565871	0.595433	0.219288	0.88166
AWAT2	Q6E213	0|0|0	dn	dn	0.71369	0.30464	0.525461	0.672674	0.21961	0.880678
AXDND1	Q5T1B0	0|0|0	gof	gof	0.682158	0.401473	0.726164	0.22136	0.369511	0.452296
AXIN1	O15169	0|0|0	lof	-	0.647013	0.515149	0.59498	0.532924	0.518819	0.213454
AXIN2	Q9Y2T1	0|1|1	lof	-	0.615424	0.606875	0.552437	0.620624	0.573333	0.17098
AXL	P30530	0|0|0	gof	gof	0.755511	0.1863	0.813287	0.073656	0.264346	0.773926
AZGP1	P25311	0|0|0	gof	gof	0.630365	0.565185	0.648643	0.409968	0.225356	0.868942
AZI2	Q9H6S1	0|0|0	dn	dn	0.697383	0.352566	0.646613	0.414387	0.37512	0.436631
AZIN1	O14977	0|0|0	lof	-	0.396112	0.907881	0.324071	0.921581	0.590178	0.159735
AZIN2	Q96A70	0|0|0	dn	dn	0.681707	0.403486	0.482344	0.743973	0.324127	0.583943
AZU1	P20160	0|0|0	dn	dn	0.715046	0.301596	0.637767	0.434962	0.301467	0.657304
B2M	P61769	1|0|1	gof	gof	0.634365	0.553842	0.697162	0.291039	0.310237	0.628824
B3GALNT1	O75752	0|0|0	dn	dn	0.694741	0.361061	0.644177	0.42028	0.195	0.926492
B3GALNT2	Q8NCR0	0|0|0	gof	gof	0.634619	0.552566	0.673854	0.348392	0.261695	0.781488
B3GALT1	Q9Y5Z6	0|0|0	dn	dn	0.693764	0.364449	0.610793	0.498944	0.225388	0.868893
B3GALT2	O43825	0|0|0	lof	-	0.473371	0.844685	0.507472	0.701841	0.534438	0.200344
B3GALT4	O96024	0|0|0	gof	gof	0.678534	0.413995	0.665075	0.370734	0.251113	0.809968
B3GALT5	Q9Y2C3	0|0|0	dn	dn	0.682759	0.399607	0.604343	0.513528	0.225882	0.867714
B3GALT5-AS1	P59052	0|0|0	gof	gof	0.689351	0.378542	0.74925	0.17314	0.277405	0.731156
B3GALT6	Q96L58	0|0|0	gof	gof	0.644642	0.521778	0.720914	0.235797	0.26361	0.776381
B3GALT9	A8MXE2	0|0|0	gof	-	0.614281	0.610214	0.624705	0.465112	0.200771	0.916671
B3GAT1	Q9P2W7	0|0|0	dn	dn	0.650365	0.503658	0.607838	0.505622	0.324452	0.582617
B3GAT2	Q9NPZ5	0|0|0	lof	-	0.66011	0.474147	0.470757	0.761355	0.364334	0.465996
B3GAT3	O94766	0|0|0	lof	-	0.578919	0.694525	0.560552	0.604763	0.348775	0.507734
B3GLCT	Q6Y288	0|0|0	dn	-	0.601992	0.643162	0.531775	0.661822	0.296724	0.672723
B3GNT2	Q9NY97	0|0|0	lof	-	0.462314	0.854702	0.494844	0.723054	0.515124	0.216253
B3GNT3	Q9Y2A9	0|0|0	lof	-	0.577842	0.696833	0.611012	0.498355	0.38067	0.420967
B3GNT4	Q9C0J1	0|0|0	gof	gof	0.640156	0.536312	0.681221	0.330862	0.297032	0.671397
B3GNT5	Q9BYG0	0|0|0	lof	-	0.454718	0.860496	0.508066	0.700958	0.429835	0.314756
B3GNT6	Q6ZMB0	0|0|0	gof	gof	0.57926	0.693396	0.692653	0.301301	0.30578	0.643899
B3GNT7	Q8NFL0	0|0|0	lof	-	0.543656	0.761306	0.588645	0.548097	0.428419	0.317604
B3GNT8	Q7Z7M8	0|0|0	lof	-	0.585295	0.680629	0.568975	0.589148	0.334054	0.550847
B3GNT9	Q6UX72	0|0|0	gof	gof	0.607577	0.62902	0.699696	0.284753	0.326972	0.574466
B3GNTL1	Q67FW5	0|0|0	lof	-	0.570004	0.712301	0.531776	0.661773	0.372229	0.444292
B4GALNT1	Q00973	0|0|0	gof	-	0.574449	0.702774	0.597006	0.528505	0.33812	0.539259
B4GALNT2	Q8NHY0	0|0|0	lof	-	0.548562	0.752615	0.502693	0.71068	0.445997	0.290744
B4GALNT3	Q6L9W6	0|0|0	dn	dn	0.667674	0.449644	0.476448	0.752909	0.320684	0.59617
B4GALNT4	Q76KP1	0|0|0	lof	-	0.576825	0.698601	0.493815	0.725018	0.354712	0.491579
B4GALT1	P15291	0|0|0	gof	gof	0.65835	0.47999	0.636759	0.437221	0.352103	0.49811
B4GALT2	O60909	0|0|0	lof	-	0.623556	0.584581	0.589884	0.545642	0.393691	0.390523
B4GALT3	O60512	0|0|0	lof	-	0.5988	0.650528	0.577154	0.571274	0.361862	0.473165
B4GALT4	O60513	0|0|0	dn	dn	0.681455	0.404272	0.556516	0.61208	0.291669	0.688878
B4GALT5	O43286	0|0|0	lof	-	0.406196	0.900516	0.483717	0.741714	0.608408	0.148146
B4GALT6	Q9UBX8	0|0|0	lof	-	0.431931	0.880776	0.529243	0.665897	0.562081	0.179229
B4GALT7	Q9UBV7	0|0|0	lof	-	0.631617	0.561699	0.579657	0.566167	0.356645	0.486177
B4GAT1	O43505	0|0|0	lof	-	0.535862	0.773435	0.391114	0.860594	0.353648	0.49423
B9D1	Q9UPM9	0|0|0	lof	-	0.603809	0.639234	0.627212	0.459808	0.375893	0.434029
B9D2	Q9BPU9	0|0|0	lof	-	0.599636	0.648515	0.582819	0.560128	0.413547	0.345691
BAALC	Q8WXS3	0|0|0	gof	gof	0.645851	0.51888	0.746653	0.17864	0.352811	0.496145
BAALC-AS2	P0C853	0|0|0	lof	-	0.714819	0.30248	0.596637	0.529045	0.442907	0.29536
BAAT	Q14032	0|0|0	dn	dn	0.682546	0.400147	0.434283	0.809723	0.261552	0.78193
BABAM1	Q9NWV8	0|0|0	lof	lof	0.301943	0.966266	0.36312	0.888092	0.693173	0.091039
BABAM2	Q9NXR7	0|0|0	lof	-	0.411286	0.897078	0.275535	0.953204	0.371325	0.446796
BACE1	P56817	0|0|0	lof	-	0.476853	0.841591	0.53499	0.654653	0.526239	0.206973
BACE2	Q9Y5Z0	0|0|0	gof	gof	0.749427	0.201571	0.735808	0.200491	0.224895	0.869924
BACH1	O14867	0|0|0	lof	-	0.500619	0.817776	0.345754	0.904689	0.600311	0.15399
BACH2	Q9BYV9	1|1|0	lof	lof	0.29119	0.970832	0.229698	0.975694	0.795081	0.034274
BAD	Q92934	0|0|0	lof	-	0.64894	0.508716	0.573961	0.578443	0.442434	0.296145
BAG1	Q99933	0|0|0	lof	-	0.517733	0.797889	0.560538	0.604812	0.446254	0.290351
BAG2	O95816	0|0|0	gof	gof	0.631311	0.562436	0.645017	0.418119	0.370393	0.449693
BAG3	O95817	1|1|0	lof	-	0.425138	0.886865	0.414502	0.834225	0.524556	0.208249
BAG4	O95429	0|0|0	lof	-	0.585121	0.681218	0.401255	0.849988	0.31328	0.618905
BAG5	Q9UL15	0|0|0	gof	-	0.572885	0.706064	0.618984	0.479597	0.228835	0.861527
BAG6	P46379	0|0|0	lof	lof	0.200457	0.994746	0.221805	0.979131	0.780095	0.042131
BAGE	Q13072	0|0|0	gof	gof	0.685319	0.391112	0.831587	0.052639	0.194674	0.927179
BAGE2	Q86Y30	0|0|0	gof	gof	0.673359	0.43177	0.706092	0.269678	0.217573	0.885146
BAGE3	Q86Y29	0|0|0	gof	gof	0.676463	0.420771	0.72001	0.237221	0.29553	0.677437
BAGE4	Q86Y28	0|0|0	gof	gof	0.641053	0.533661	0.848883	0.034864	0.18224	0.946133
BAGE5	Q86Y27	0|0|0	gof	gof	0.69803	0.350749	0.832278	0.051903	0.168452	0.962288
BAHCC1	Q9P281	0|0|0	lof	lof	0.186911	0.996268	0.192105	0.988362	0.898493	0.00167
BAHD1	Q8TBE0	0|0|0	lof	lof	0.230972	0.989688	0.290286	0.944807	0.800332	0.031672
BAIAP2	Q9UQB8	0|0|0	lof	-	0.666602	0.453671	0.610919	0.498551	0.554303	0.184729
BAIAP2L1	Q9UHR4	0|0|0	dn	dn	0.73072	0.256715	0.614097	0.491137	0.417114	0.339062
BAIAP2L2	Q6UXY1	0|0|0	dn	dn	0.724913	0.27341	0.606858	0.507537	0.457037	0.275031
BAIAP3	O94812	0|0|0	gof	gof	0.533379	0.77751	0.677541	0.339455	0.372586	0.442917
BAK1	Q16611	0|0|0	gof	gof	0.758149	0.178885	0.762637	0.149128	0.216579	0.886914
BAMBI	Q13145	0|0|0	lof	-	0.634429	0.553351	0.614726	0.489713	0.410327	0.352713
BANF1	O75531	0|0|0	lof	-	0.410022	0.897766	0.443942	0.796956	0.505396	0.223914
BANF2	Q9H503	0|0|0	gof	-	0.59779	0.652738	0.621016	0.474736	0.251994	0.807366
BANK1	Q8NDB2	0|0|0	gof	gof	0.665694	0.456911	0.668616	0.361945	0.299385	0.663835
BANP	Q8N9N5	0|0|0	lof	lof	0.227742	0.990376	0.11503	0.998772	0.809683	0.027105
BAP1	Q92560	1|1|1	lof	lof	0.291251	0.970783	0.3445	0.90577	0.769779	0.047533
BAP18	Q8IXM2	0|0|0	lof	lof	0.53708	0.771422	0.448739	0.790621	0.743914	0.062067
BARD1	Q99728	1|1|1	lof	-	0.465562	0.85205	0.267632	0.957869	0.577229	0.169212
BARGIN	Q6ZT62	0|0|0	lof	-	0.601588	0.644341	0.654052	0.397889	0.419612	0.333661
BARHL1	Q9BZE3	0|0|0	lof	-	0.641196	0.533121	0.347451	0.902774	0.602614	0.152124
BARHL2	Q9NY43	0|0|0	lof	lof	0.54581	0.757623	0.328847	0.918144	0.736576	0.066045
BARX1	Q9HBU1	0|0|0	lof	lof	0.514128	0.802308	0.386854	0.865112	0.723333	0.072575
BARX2	Q9UMQ3	0|0|0	lof	-	0.612248	0.615959	0.490014	0.73204	0.492395	0.23614
BASP1	P80723	0|0|0	lof	-	0.214441	0.992978	0.259553	0.962386	0.620241	0.139602
BATF	Q16520	0|0|0	lof	-	0.479623	0.839136	0.337644	0.911171	0.594905	0.157231
BATF2	Q8N1L9	0|0|0	lof	-	0.644467	0.52217	0.49132	0.729438	0.523597	0.209232
BATF3	Q9NR55	0|0|0	dn	dn	0.755665	0.186104	0.554263	0.616499	0.347467	0.511613
BAX	Q07812	0|0|0	dn	dn	0.740076	0.228971	0.714011	0.250872	0.264086	0.774761
BAZ1A	Q9NRL2	0|0|0	lof	lof	0.253727	0.983747	0.204707	0.984434	0.747499	0.059759
BAZ1B	Q9UIG0	0|0|0	lof	lof	0.21005	0.993666	0.193921	0.987577	0.772663	0.045568
BAZ2A	Q9UIF9	0|0|0	lof	lof	0.19012	0.996121	0.195444	0.987037	0.831693	0.018119
BAZ2B	Q9UIF8	0|0|0	lof	lof	0.262793	0.9808	0.213421	0.98193	0.798761	0.032458
BBC3	Q96PG8	0|0|0	dn	dn	0.947556	0.000786	0.783754	0.111957	0.078082	0.999165
BBIP1	A8MTZ0	0|0|0	gof	gof	0.744057	0.216057	0.750884	0.170439	0.353136	0.495212
BBLN	Q9BUW7	0|0|0	dn	dn	0.765091	0.16381	0.713315	0.252443	0.228354	0.862509
BBOF1	Q8ND07	0|0|0	dn	dn	0.804037	0.095703	0.652149	0.402357	0.276607	0.733857
BBOX1	O75936	0|0|0	lof	-	0.513579	0.803143	0.583284	0.559146	0.368099	0.456322
BBS1	Q8NFJ9	0|0|0	lof	-	0.599232	0.649448	0.439982	0.802013	0.410276	0.352811
BBS10	Q8TAM1	0|0|0	lof	-	0.529585	0.78139	0.313996	0.929241	0.423352	0.327277
BBS12	Q6ZW61	0|0|0	lof	-	0.586792	0.677339	0.425601	0.820427	0.332181	0.557672
BBS2	Q9BXC9	0|0|0	lof	-	0.495971	0.822932	0.36378	0.887552	0.471233	0.258974
BBS4	Q96RK4	0|0|0	lof	-	0.624145	0.583108	0.655923	0.393764	0.398825	0.378738
BBS5	Q8N3I7	0|0|0	lof	-	0.607764	0.628529	0.477717	0.75124	0.335341	0.547361
BBS7	Q8IWZ6	0|0|0	lof	-	0.572406	0.707587	0.425184	0.821262	0.357784	0.483771
BBS9	Q3SYG4	0|0|0	lof	-	0.600548	0.64655	0.48018	0.747262	0.379725	0.423423
BBX	Q8WY36	0|0|0	lof	lof	0.315738	0.959735	0.189211	0.98905	0.796214	0.033833
BCAM	P50895	0|0|0	gof	gof	0.623234	0.585465	0.712997	0.253523	0.31024	0.628775
BCAN	Q96GW7	0|0|0	gof	-	0.62896	0.569556	0.629751	0.453867	0.293365	0.683869
BCAP29	Q9UHQ4	0|0|0	dn	dn	0.789479	0.117162	0.629175	0.455389	0.242725	0.831426
BCAP31	P51572	0|0|0	dn	dn	0.728556	0.262755	0.577078	0.57152	0.333384	0.5534
BCAR1	P56945	0|0|0	lof	lof	0.367766	0.928898	0.497939	0.718438	0.677182	0.101498
BCAR3	O75815	0|0|0	lof	-	0.525903	0.787233	0.49331	0.726148	0.525868	0.207267
BCAS1	O75363	0|0|0	lof	-	0.565976	0.721483	0.441937	0.799902	0.400728	0.374515
BCAS2	O75934	0|0|0	lof	-	0.621144	0.591358	0.436987	0.806138	0.409036	0.355365
BCAS3	Q9H6U6	0|0|0	lof	-	0.570264	0.711662	0.484646	0.740044	0.568265	0.174662
BCAS4	Q8TDM0	0|0|0	gof	gof	0.612332	0.615664	0.73587	0.200344	0.303584	0.650773
BCAT1	P54687	0|0|0	gof	gof	0.638233	0.542107	0.699231	0.285932	0.302075	0.655291
BCAT2	O15382	0|0|0	gof	gof	0.633233	0.55669	0.646699	0.414142	0.369045	0.453818
BCCIP	Q9P287	0|0|0	lof	-	0.595	0.658728	0.266215	0.958802	0.315135	0.612571
BCDIN3D	Q7Z5W3	0|0|0	lof	-	0.571743	0.70847	0.376793	0.876013	0.340441	0.531697
BCE1	O60756	0|0|0	gof	gof	0.720412	0.286865	0.736824	0.198576	0.438009	0.302529
BCHE	P06276	0|0|0	gof	gof	0.64557	0.519519	0.632747	0.446649	0.274297	0.741959
BCKDHA	P12694	0|0|0	dn	dn	0.7046	0.331107	0.609587	0.501547	0.304823	0.646894
BCKDHB	P21953	0|0|0	lof	-	0.647337	0.514117	0.572683	0.581291	0.36313	0.469384
BCKDK	O14874	0|0|0	dn	dn	0.732199	0.252541	0.660373	0.383403	0.280561	0.722907
BCL10	O95999	0|0|0	gof	gof	0.484926	0.83398	0.811606	0.075571	0.347742	0.510631
BCL11A	Q9H165	1|1|1	lof	lof	0.316868	0.959195	0.199398	0.985711	0.851623	0.011097
BCL11B	Q9C0K0	1|1|1	lof	lof	0.345729	0.942696	0.245076	0.969998	0.855917	0.009772
BCL2	P10415	0|0|0	lof	-	0.573849	0.704247	0.647329	0.412963	0.441485	0.297324
BCL2A1	Q16548	0|0|0	gof	gof	0.69938	0.346575	0.733559	0.205107	0.257865	0.791554
BCL2L1	Q07817	0|0|0	lof	lof	0.402915	0.902873	0.545683	0.633685	0.654216	0.116916
BCL2L10	Q9HD36	0|0|0	gof	gof	0.707555	0.322956	0.752443	0.167051	0.242314	0.832507
BCL2L11	O43521	0|0|0	lof	lof	0.445216	0.869629	0.438792	0.803585	0.651176	0.118586
BCL2L12	Q9HB09	0|0|0	lof	-	0.576639	0.699042	0.693754	0.299484	0.497911	0.230837
BCL2L13	Q9BXK5	0|0|0	gof	gof	0.661053	0.471397	0.699245	0.285784	0.285839	0.707145
BCL2L14	Q9BZR8	0|0|0	gof	gof	0.752817	0.19234	0.768276	0.138326	0.309931	0.629561
BCL2L15	Q5TBC7	0|0|0	gof	gof	0.7444	0.215222	0.751908	0.167837	0.299893	0.662215
BCL2L2	Q92843	0|0|0	gof	gof	0.657931	0.481463	0.722094	0.23231	0.308207	0.635748
BCL3	P20749	0|0|0	lof	lof	0.384587	0.916131	0.474327	0.756199	0.717309	0.076258
BCL6	P41182	0|0|0	lof	lof	0.413608	0.895065	0.267632	0.957771	0.778792	0.042769
BCL6B	Q8N143	0|0|0	dn	dn	0.735332	0.243801	0.612774	0.494427	0.435972	0.305426
BCL7A	Q4VC05	0|0|0	lof	-	0.577225	0.698011	0.392588	0.858384	0.562235	0.179131
BCL7B	Q9BQE9	0|0|0	lof	-	0.659063	0.476995	0.500677	0.713921	0.436455	0.304739
BCL7C	Q8WUZ0	0|0|0	lof	-	0.575844	0.700712	0.564724	0.597545	0.463893	0.266536
BCL9	O00512	0|0|0	lof	lof	0.348266	0.940928	0.21717	0.980751	0.78109	0.041689
BCL9L	Q86UU0	0|0|0	lof	lof	0.23142	0.98959	0.207247	0.983452	0.874489	0.004616
BCLAF1	Q9NYF8	0|0|0	lof	-	0.545358	0.758409	0.381248	0.871692	0.636605	0.129094
BCLAF3	A2AJT9	0|0|0	lof	lof	0.292535	0.970145	0.21572	0.981193	0.77164	0.046354
BCO1	Q9HAY6	1|1|1	lof	-	0.566238	0.720501	0.603567	0.515001	0.377194	0.430543
BCO2	Q9BYV7	0|0|0	lof	-	0.631263	0.562534	0.577897	0.569998	0.406075	0.362877
BCOR	Q6W2J9	0|0|0	lof	lof	0.182607	0.996514	0.22032	0.979769	0.878501	0.00383
BCORL1	Q5H9F3	0|0|0	lof	lof	0.152229	0.99892	0.179533	0.991603	0.878676	0.003781
BCORP1	Q8N888	0|0|0	lof	-	0.678873	0.412669	0.582514	0.560717	0.399903	0.376185
BCR	P11274	0|0|0	lof	lof	0.32415	0.955365	0.460911	0.774466	0.730879	0.068598
BCS1L	Q9Y276	0|0|0	dn	dn	0.697297	0.352811	0.468891	0.764203	0.364301	0.466094
BDH1	Q02338	0|0|0	dn	dn	0.783044	0.128259	0.57243	0.582028	0.303817	0.649939
BDH2	Q9BUT1	0|0|0	dn	dn	0.66567	0.45696	0.562076	0.602062	0.337772	0.540093
BDKRB1	P46663	0|0|0	gof	gof	0.78414	0.126099	0.826011	0.058384	0.204483	0.90906
BDKRB2	P30411	0|0|0	gof	gof	0.753772	0.190376	0.785523	0.109158	0.258569	0.789885
BDNF	P23560	0|0|0	lof	lof	0.55989	0.732924	0.300276	0.938817	0.689513	0.093592
BDP1	A6H8Y1	0|0|0	lof	-	0.489811	0.829364	0.310704	0.931893	0.486322	0.242131
BEAN1	Q3B7T3	0|0|0	lof	-	0.691796	0.370587	0.689357	0.309551	0.434137	0.308176
BECN1	Q14457	0|0|0	lof	-	0.521242	0.793224	0.562318	0.60162	0.523795	0.208839
BECN2	A8MW95	0|0|0	dn	dn	0.627094	0.574957	0.565493	0.595924	0.269851	0.756641
BEGAIN	Q9BUH8	0|0|0	lof	lof	0.546235	0.75728	0.5327	0.65971	0.671881	0.105426
BEND2	Q8NDZ0	0|0|0	dn	dn	0.65816	0.480678	0.400429	0.850626	0.266717	0.766855
BEND3	Q5T5X7	0|0|0	lof	lof	0.269683	0.978591	0.2602	0.961748	0.669017	0.107292
BEND4	Q6ZU67	0|0|0	lof	lof	0.266577	0.979622	0.222266	0.978689	0.808749	0.028235
BEND5	Q7L4P6	0|0|0	lof	-	0.624165	0.58301	0.438908	0.803388	0.427983	0.318488
BEND6	Q5SZJ8	0|0|0	dn	dn	0.693156	0.366364	0.386452	0.865259	0.327624	0.572649
BEND7	Q8N7W2	0|0|0	dn	dn	0.682757	0.399656	0.494589	0.723447	0.378369	0.427645
BEST1	O76090	1|0|1	gof	gof	0.755346	0.186644	0.815669	0.070611	0.280428	0.7233
BEST2	Q8NFU1	0|0|0	gof	gof	0.738741	0.233587	0.847134	0.036484	0.272319	0.748932
BEST3	Q8N1M1	0|0|0	gof	gof	0.723237	0.278026	0.786949	0.107685	0.346273	0.514952
BEST4	Q8NFU0	0|0|0	gof	gof	0.788941	0.118291	0.845805	0.037663	0.190901	0.932973
BET1	O15155	0|0|0	dn	dn	0.862073	0.036877	0.727673	0.218316	0.200108	0.917849
BET1L	Q9NYM9	0|0|0	dn	dn	0.858779	0.039774	0.805067	0.083427	0.197101	0.922858
BEX1	Q9HBH7	0|0|0	gof	gof	0.599651	0.648466	0.830488	0.054112	0.378914	0.425583
BEX2	Q9BXY8	0|0|0	gof	gof	0.694035	0.363418	0.838267	0.045716	0.27392	0.743236
BEX3	Q00994	0|0|0	lof	-	0.627994	0.572551	0.622274	0.471544	0.401647	0.372796
BEX4	Q9NWD9	0|0|0	lof	-	0.457334	0.858335	0.582149	0.561355	0.512669	0.218414
BEX5	Q5H9J7	0|0|0	dn	dn	0.795298	0.107783	0.687009	0.31564	0.284972	0.7096
BFAR	Q9NZS9	0|0|0	gof	gof	0.60206	0.643015	0.682178	0.328407	0.342282	0.525853
BFSP1	Q12934	0|0|0	gof	gof	0.679247	0.411539	0.803052	0.086325	0.308827	0.63344
BFSP2	Q13515	0|0|0	dn	dn	0.893376	0.017481	0.842474	0.041051	0.20391	0.910385
BGLAP	P02818	0|0|0	dn	dn	0.647694	0.512792	0.570827	0.585122	0.269516	0.758016
BGN	P21810	0|0|0	lof	-	0.660877	0.471986	0.62986	0.453474	0.439088	0.301154
BHLHA15	Q7RTS1	0|0|0	lof	-	0.561596	0.729831	0.353761	0.897275	0.567122	0.175399
BHLHA9	Q7RTU4	0|0|0	lof	-	0.522482	0.791652	0.583347	0.559047	0.60707	0.149079
BHLHE22	Q8NFJ8	0|0|0	lof	lof	0.376263	0.923202	0.328436	0.918389	0.862479	0.007808
BHLHE23	Q8NDY6	0|0|0	lof	-	0.615619	0.606433	0.408169	0.841738	0.593427	0.158016
BHLHE40	O14503	0|0|0	lof	lof	0.355166	0.936705	0.171836	0.992733	0.841375	0.014584
BHLHE41	Q9C0J9	0|0|0	lof	lof	0.305416	0.96494	0.282925	0.949227	0.830875	0.018463
BHMT	Q93088	0|0|0	dn	dn	0.680316	0.408249	0.57989	0.565529	0.326016	0.577658
BHMT2	Q9H2M3	0|0|0	dn	dn	0.668238	0.447434	0.508953	0.699632	0.324795	0.581733
BICC1	Q9H694	0|0|0	lof	lof	0.408113	0.899092	0.417458	0.830543	0.736192	0.066192
BICD1	Q96G01	0|0|0	lof	-	0.719274	0.289565	0.583268	0.559293	0.462958	0.267665
BICD2	Q8TD16	0|1|1	lof	lof	0.571183	0.709796	0.483754	0.741566	0.66461	0.110287
BICDL1	Q6ZP65	0|0|0	dn	dn	0.743928	0.21645	0.542232	0.640805	0.39681	0.383452
BICDL2	A1A5D9	0|0|0	dn	dn	0.74587	0.211736	0.665029	0.370931	0.296064	0.675669
BICRA	Q9NZM4	0|0|1	lof	lof	0.195816	0.995384	0.307869	0.93371	0.824681	0.021311
BICRAL	Q6AI39	0|0|0	lof	lof	0.211744	0.993371	0.187642	0.989443	0.804549	0.029659
BID	P55957	0|0|0	gof	gof	0.610345	0.621557	0.66002	0.384238	0.359076	0.480383
BIK	Q13323	0|0|0	gof	gof	0.755743	0.185956	0.820002	0.064964	0.226521	0.866438
BIN1	O00499	0|0|0	lof	-	0.481643	0.837221	0.561766	0.602603	0.582076	0.165431
BIN2	Q9UBW5	0|0|0	dn	dn	0.736665	0.239479	0.679562	0.334495	0.306423	0.641689
BIN3	Q9NQY0	0|0|0	dn	dn	0.707986	0.321385	0.635157	0.440756	0.325653	0.578787
BIRC2	Q13490	0|0|0	lof	-	0.551457	0.747704	0.580413	0.564449	0.42182	0.329438
BIRC3	Q13489	0|0|0	gof	gof	0.662299	0.468009	0.695983	0.294132	0.269095	0.759047
BIRC5	O15392	0|0|0	gof	gof	0.63445	0.553204	0.716672	0.244783	0.221864	0.876111
BIRC6	Q9NR09	0|0|0	lof	lof	0.225965	0.990916	0.2346	0.973779	0.792974	0.035453
BIRC7	Q96CA5	0|0|0	gof	gof	0.598189	0.652148	0.656303	0.39288	0.352537	0.496685
BIRC8	Q96P09	0|0|0	gof	-	0.483094	0.835699	0.616103	0.486521	0.314149	0.616008
BIVM	Q86UB2	0|0|0	lof	-	0.645937	0.518635	0.543885	0.637172	0.393991	0.389786
BLACAT1	A0A494BZU2	0|0|0	gof	gof	0.699236	0.346919	0.705346	0.270955	0.308997	0.632998
BLACE	A4D250	0|0|0	gof	gof	0.671576	0.437368	0.75435	0.16327	0.462358	0.268598
BLCAP	P62952	0|0|0	gof	gof	0.633244	0.556641	0.899524	0.005254	0.417951	0.337687
BLID	Q8IZY5	0|0|0	gof	gof	0.669772	0.443162	0.777409	0.121679	0.337045	0.542254
BLK	P51451	0|0|0	gof	gof	0.713799	0.304444	0.733606	0.204959	0.348349	0.508667
BLM	P54132	0|0|0	lof	-	0.638501	0.541026	0.292577	0.943236	0.383368	0.414338
BLMH	Q13867	0|0|0	dn	dn	0.616959	0.602553	0.52903	0.66629	0.27957	0.725068
BLNK	Q8WV28	0|0|0	lof	-	0.560478	0.731844	0.463496	0.770832	0.508008	0.222195
BLOC1S1	P78537	0|0|0	dn	dn	0.798331	0.103462	0.763723	0.146722	0.25971	0.786644
BLOC1S2	Q6QNY1	0|0|0	dn	dn	0.81111	0.086767	0.741087	0.190081	0.195253	0.926099
BLOC1S3	Q6QNY0	0|0|0	gof	gof	0.582674	0.686275	0.756511	0.159686	0.332534	0.555905
BLOC1S4	Q9NUP1	0|0|0	gof	gof	0.611683	0.617776	0.660953	0.381881	0.313346	0.618659
BLOC1S5	Q8TDH9	0|0|0	gof	gof	0.704824	0.330223	0.691045	0.305721	0.412216	0.348441
BLOC1S6	Q9UL45	0|0|0	dn	dn	0.760504	0.174024	0.668896	0.361404	0.261993	0.7808
BLTP1	Q2LD37	0|0|0	lof	-	0.511024	0.806138	0.308011	0.933513	0.531279	0.202799
BLTP2	Q14667	0|0|0	lof	-	0.545384	0.758311	0.501507	0.712644	0.410036	0.3534
BLTP3A	Q6BDS2	0|0|0	lof	-	0.549163	0.75178	0.587845	0.549963	0.387297	0.404567
BLTP3B	A0JNW5	0|0|0	lof	-	0.567294	0.717947	0.539789	0.645176	0.399381	0.377265
BLVRA	P53004	0|0|0	gof	gof	0.639993	0.536902	0.684102	0.32276	0.228783	0.861773
BLVRB	P30043	0|0|0	dn	dn	0.661764	0.469187	0.506712	0.703413	0.311412	0.62519
BLZF1	Q9H2G9	0|0|0	lof	-	0.676724	0.419985	0.594866	0.533415	0.427575	0.319322
BMAL1	O00327	0|0|0	lof	lof	0.506832	0.81095	0.327385	0.91893	0.725814	0.07125
BMAL2	Q8WYA1	0|0|0	lof	lof	0.56001	0.73263	0.373007	0.879254	0.699987	0.086275
BMERB1	Q96MC5	0|0|0	dn	dn	0.734925	0.244734	0.703951	0.274441	0.30112	0.658237
BMF	Q96LC9	0|0|0	gof	gof	0.640949	0.533857	0.6576	0.389885	0.318242	0.603143
BMI1	P35226	0|0|0	lof	lof	0.401328	0.903904	0.367342	0.884262	0.752324	0.056911
BMP1	P13497	0|0|0	dn	dn	0.758321	0.17864	0.71296	0.253572	0.293717	0.682986
BMP10	O95393	0|0|0	lof	-	0.384155	0.916573	0.250188	0.967051	0.582084	0.165382
BMP15	O95972	0|0|0	lof	-	0.630487	0.564891	0.358408	0.892757	0.355	0.490548
BMP2	P12643	1|0|0	lof	lof	0.396664	0.907194	0.232734	0.974368	0.688336	0.094329
BMP2K	Q9NSY1	0|0|0	lof	-	0.560055	0.732384	0.529731	0.665112	0.497384	0.231377
BMP2KL	Q5H9B9	0|0|0	lof	-	0.543442	0.761552	0.454607	0.782617	0.423496	0.326884
BMP3	P12645	0|0|0	lof	-	0.671819	0.436484	0.299369	0.939062	0.402479	0.370931
BMP4	P12644	1|1|0	lof	lof	0.419331	0.890744	0.267669	0.957722	0.64428	0.123693
BMP5	P22003	0|0|0	lof	-	0.620724	0.592291	0.30061	0.938571	0.408654	0.356543
BMP6	P22004	0|0|0	lof	-	0.465578	0.852001	0.330908	0.916622	0.614769	0.143285
BMP7	P18075	0|0|0	lof	-	0.640597	0.534937	0.382101	0.870562	0.363133	0.469335
BMP8A	Q7Z5Y6	0|0|0	lof	-	0.649011	0.508372	0.427434	0.818168	0.374434	0.438154
BMP8B	P34820	0|0|0	dn	dn	0.691394	0.371372	0.50243	0.71122	0.315428	0.611392
BMPER	Q8N8U9	0|0|0	dn	dn	0.705606	0.328407	0.671153	0.355708	0.274211	0.742205
BMPR1A	P36894	1|1|0	lof	-	0.462517	0.854554	0.551468	0.622539	0.612193	0.145151
BMPR1B	O00238	1|0|1	lof	-	0.467295	0.850528	0.538742	0.647483	0.619768	0.140192
BMPR2	Q13873	1|1|1	lof	lof	0.342239	0.945544	0.586836	0.551387	0.761616	0.05205
BMS1	Q14692	0|0|0	dn	dn	0.68188	0.402652	0.37828	0.874196	0.321353	0.593469
BMT2	Q1RMZ1	0|0|0	lof	-	0.445146	0.869826	0.295936	0.941616	0.570502	0.173337
BMX	P51813	0|0|0	dn	dn	0.782946	0.128456	0.73169	0.209281	0.254899	0.799411
BNC1	Q01954	0|0|1	lof	lof	0.3757	0.923594	0.266473	0.958704	0.772379	0.045814
BNC2	Q6ZN30	1|1|1	lof	lof	0.340535	0.946526	0.272503	0.954972	0.816543	0.024208
BNIP1	Q12981	0|0|0	dn	dn	0.785642	0.123251	0.693543	0.300025	0.23901	0.840658
BNIP2	Q12982	0|0|0	dn	dn	0.730223	0.258041	0.660666	0.382519	0.248797	0.815713
BNIP3	Q12983	0|0|0	dn	dn	0.771625	0.149865	0.650061	0.406973	0.373384	0.440314
BNIP3L	O60238	0|0|0	dn	dn	0.764113	0.165873	0.602338	0.518046	0.438417	0.30189
BNIP5	P0C671	0|0|0	gof	gof	0.536712	0.772256	0.637685	0.435257	0.288638	0.698502
BNIPL	Q7Z465	0|0|0	gof	-	0.60824	0.627302	0.625679	0.463393	0.344655	0.519666
BOC	Q9BWV1	0|0|0	gof	gof	0.708006	0.321336	0.714593	0.249791	0.353355	0.494721
BOD1	Q96IK1	0|0|0	lof	-	0.619021	0.597054	0.597511	0.527621	0.416045	0.340683
BOD1L1	Q8NFC6	0|0|0	lof	lof	0.209225	0.993764	0.269898	0.956494	0.789245	0.037221
BOD1L2	Q8IYS8	0|0|0	lof	-	0.552961	0.745298	0.492941	0.72659	0.432104	0.311368
BOK	Q9UMX3	0|0|0	gof	gof	0.752988	0.191898	0.770764	0.133219	0.302187	0.654947
BOLA1	Q9Y3E2	0|0|0	dn	dn	0.706803	0.325166	0.652967	0.400786	0.313328	0.618709
BOLA2B	Q9H3K6	0|0|0	dn	dn	0.71852	0.291628	0.67483	0.345838	0.274327	0.741665
BOLA3	Q53S33	0|0|0	dn	dn	0.691901	0.370292	0.541345	0.642082	0.361847	0.473263
BOLL	Q8N9W6	0|0|0	lof	-	0.666339	0.454751	0.442266	0.799263	0.419646	0.333562
BOP1	Q14137	0|0|0	lof	-	0.65988	0.474736	0.579675	0.566118	0.397365	0.382077
BORA	Q6PGQ7	0|0|0	lof	-	0.617868	0.599853	0.349403	0.901154	0.456344	0.276062
BORCS5	Q969J3	0|0|0	dn	dn	0.727629	0.26521	0.644519	0.419347	0.361898	0.472968
BORCS6	Q96GS4	0|0|0	lof	-	0.462981	0.854162	0.704393	0.273165	0.488587	0.23943
BORCS7	Q96B45	0|0|0	gof	gof	0.702411	0.337147	0.770446	0.133808	0.368359	0.455536
BORCS8	Q96FH0	0|0|0	gof	gof	0.679721	0.410312	0.735614	0.20108	0.331051	0.561503
BPESC1	Q9GZL8	0|0|0	gof	gof	0.672148	0.435453	0.746966	0.178345	0.408026	0.357967
BPGM	P07738	0|0|0	gof	-	0.599367	0.649202	0.539732	0.645323	0.272492	0.748343
BPHL	Q86WA6	0|0|0	dn	dn	0.750251	0.199116	0.577083	0.571471	0.311288	0.625632
BPI	P17213	0|0|0	dn	dn	0.649985	0.505033	0.499786	0.715541	0.310073	0.629119
BPIFA1	Q9NP55	0|0|0	dn	dn	0.736725	0.239283	0.555129	0.614633	0.311177	0.625927
BPIFA2	Q96DR5	0|0|0	dn	dn	0.800587	0.099926	0.608687	0.503707	0.225519	0.868745
BPIFA3	Q9BQP9	0|0|0	lof	-	0.592346	0.664228	0.534473	0.655831	0.338866	0.536902
BPIFA4P	Q86YQ2	0|0|0	gof	-	0.525668	0.787675	0.588725	0.54795	0.300235	0.661036
BPIFB1	Q8TDL5	0|0|0	dn	dn	0.673177	0.432556	0.56954	0.587871	0.258377	0.790523
BPIFB2	Q8N4F0	0|0|0	lof	-	0.549089	0.752026	0.589831	0.545838	0.389176	0.400589
BPIFB3	P59826	0|0|0	lof	-	0.631618	0.56165	0.564711	0.597594	0.375228	0.435993
BPIFB4	P59827	0|0|0	lof	-	0.60948	0.624208	0.61925	0.479106	0.366818	0.459661
BPIFB6	Q8NFQ5	0|0|0	lof	-	0.577602	0.697275	0.50786	0.70135	0.371742	0.445421
BPIFC	Q8NFQ6	0|0|0	gof	gof	0.657246	0.483722	0.652954	0.400835	0.245825	0.824061
BPNT1	O95861	0|0|0	dn	dn	0.658493	0.479254	0.615053	0.489074	0.279399	0.725509
BPNT2	Q9NX62	0|0|0	dn	dn	0.642468	0.529438	0.519529	0.682887	0.289088	0.697127
BPTF	Q12830	0|0|1	lof	lof	0.166039	0.998036	0.147329	0.99617	0.881512	0.00329
BPY2C	O14599	0|0|0	dn	dn	0.726336	0.269335	0.696933	0.291677	0.407407	0.359342
BRAF	P15056	0|1|1	lof	lof	0.524403	0.789443	0.626206	0.462067	0.708514	0.081365
BRAP	Q7Z569	0|0|0	lof	-	0.599365	0.649251	0.52484	0.674	0.426861	0.32055
BRAT1	Q6PJG6	0|0|0	lof	-	0.473852	0.844144	0.539822	0.645126	0.338971	0.53646
BRCA1	P38398	1|1|0	lof	-	0.632525	0.558949	0.400447	0.850577	0.555596	0.183747
BRCA2	P51587	0|1|1	lof	-	0.621609	0.590179	0.25272	0.965726	0.451743	0.282102
BRCC3	P46736	0|0|0	lof	-	0.644554	0.522072	0.447238	0.792733	0.367318	0.458237
BRD1	O95696	0|0|0	lof	lof	0.367815	0.928849	0.350667	0.89973	0.729332	0.069531
BRD2	P25440	0|0|0	lof	lof	0.328841	0.953106	0.263557	0.960226	0.793822	0.034913
BRD3	Q15059	0|0|0	lof	lof	0.389343	0.912742	0.324399	0.921041	0.729392	0.069482
BRD3OS	A0A1B0GUI7	0|0|0	gof	gof	0.697176	0.353106	0.713689	0.251608	0.269836	0.756838
BRD4	O60885	0|0|0	lof	lof	0.169532	0.99779	0.227883	0.976283	0.878947	0.003732
BRD7	Q9NPI1	0|0|0	lof	lof	0.381951	0.918684	0.429465	0.815861	0.746424	0.060692
BRD8	Q9H0E9	0|0|0	lof	-	0.541807	0.763663	0.447585	0.792389	0.453567	0.279548
BRD9	Q9H8M2	0|0|0	lof	-	0.629195	0.568524	0.548262	0.628775	0.491946	0.236337
BRDT	Q58F21	0|0|0	lof	-	0.629578	0.567542	0.41801	0.829708	0.421351	0.330567
BRF1	Q92994	0|0|0	lof	-	0.636526	0.546673	0.432608	0.81203	0.407633	0.358753
BRF2	Q9HAW0	0|0|0	lof	-	0.468029	0.849693	0.39535	0.855635	0.481932	0.246354
BRI3	O95415	0|0|0	gof	gof	0.721922	0.282003	0.8021	0.087994	0.207144	0.904542
BRI3BP	Q8WY22	0|0|0	dn	dn	0.725362	0.272134	0.645652	0.416941	0.337973	0.539651
BRICD5	Q6PL45	0|0|0	lof	-	0.521773	0.792634	0.382539	0.870071	0.378541	0.427105
BRINP1	O60477	0|0|0	lof	lof	0.358434	0.934888	0.369321	0.882789	0.673356	0.104247
BRINP2	Q9C0B6	0|0|0	lof	lof	0.338772	0.947164	0.411003	0.838154	0.669945	0.106604
BRINP3	Q76B58	0|0|0	lof	-	0.547404	0.754726	0.559578	0.60658	0.411784	0.349178
BRIP1	Q9BX63	1|1|0	dn	dn	0.679105	0.41203	0.352825	0.89806	0.345552	0.517113
BRIX1	Q8TDN6	0|0|0	lof	-	0.47958	0.839185	0.429702	0.815566	0.532708	0.20167
BRK1	Q8WUW1	0|0|0	lof	-	0.612818	0.614044	0.691698	0.304493	0.4502	0.284508
BRME1	Q0VDD7	0|0|0	lof	-	0.507116	0.810705	0.51364	0.692315	0.535611	0.199313
BRMS1	Q9HCU9	0|0|0	dn	dn	0.767218	0.159293	0.554367	0.616302	0.29976	0.662607
BRMS1L	Q5PSV4	0|0|0	dn	dn	0.680328	0.4082	0.536091	0.652738	0.370686	0.448466
BROX	Q5VW32	0|0|0	lof	-	0.486496	0.832654	0.425504	0.820673	0.429353	0.315836
BRPF1	P55201	1|1|0	lof	lof	0.260253	0.981635	0.273985	0.95399	0.810908	0.026712
BRPF3	Q9ULD4	0|0|0	lof	lof	0.304153	0.965382	0.319894	0.924724	0.760281	0.052394
BRS3	P32247	0|0|0	lof	-	0.553832	0.743285	0.65646	0.392536	0.530923	0.202995
BRSK1	Q8TDC3	0|0|0	lof	lof	0.460374	0.856224	0.551425	0.622637	0.728944	0.069826
BRSK2	Q8IWQ3	0|0|0	lof	lof	0.475058	0.842868	0.514013	0.691922	0.714772	0.078026
BRWD1	Q9NSI6	0|0|0	lof	lof	0.259352	0.981782	0.263954	0.95998	0.770586	0.046943
BRWD1-AS2	P59051	0|0|0	dn	dn	0.781495	0.131058	0.683338	0.324822	0.247127	0.820378
BRWD3	Q6RI45	0|0|0	lof	lof	0.184315	0.996415	0.285379	0.947557	0.839316	0.015222
BSCL2	Q96G97	0|1|1	gof	gof	0.632253	0.55998	0.632253	0.447827	0.321148	0.594157
BSDC1	Q9NW68	0|0|0	gof	-	0.627254	0.574613	0.603658	0.514854	0.302116	0.655045
BSG	P35613	0|0|0	gof	gof	0.702457	0.337049	0.696296	0.293297	0.294696	0.680432
BSN	Q9UPA5	0|0|0	lof	lof	0.361281	0.932875	0.403987	0.846747	0.734607	0.066879
BSND	Q8WZ55	0|0|0	gof	gof	0.649745	0.505917	0.730722	0.211196	0.379692	0.42357
BSPH1	Q075Z2	0|0|0	gof	gof	0.73	0.258679	0.748707	0.174466	0.179608	0.949178
BSPRY	Q5W0U4	0|0|0	gof	gof	0.742486	0.220476	0.793071	0.09973	0.227196	0.864817
BST1	Q10588	0|0|0	gof	gof	0.468369	0.849251	0.69988	0.284115	0.381128	0.420182
BST2	Q10589	0|0|0	dn	dn	0.78727	0.120894	0.748183	0.175743	0.144731	0.982715
BSX	Q3C1V8	0|0|0	lof	-	0.6962	0.356248	0.45819	0.778149	0.537256	0.197889
BTAF1	O14981	0|0|0	lof	lof	0.436131	0.877388	0.337707	0.911073	0.674597	0.103462
BTBD1	Q9H0C5	0|0|0	lof	-	0.627886	0.57314	0.623564	0.467862	0.365934	0.462264
BTBD10	Q9BSF8	0|0|0	lof	-	0.621671	0.589934	0.471153	0.760962	0.503038	0.226271
BTBD16	Q32M84	0|0|0	lof	-	0.6092	0.624945	0.524103	0.675227	0.386126	0.407316
BTBD17	A6NE02	0|0|0	gof	gof	0.641214	0.533071	0.657143	0.390916	0.323688	0.585613
BTBD18	B2RXH4	0|0|0	lof	lof	0.338557	0.947459	0.280106	0.9507	0.740166	0.064081
BTBD19	C9JJ37	0|0|0	gof	gof	0.69345	0.365676	0.712559	0.2548	0.252784	0.8055
BTBD2	Q9BX70	0|0|0	lof	-	0.451259	0.863737	0.555865	0.613062	0.621653	0.138767
BTBD3	Q9Y2F9	0|0|0	lof	-	0.64831	0.510926	0.49766	0.718782	0.474998	0.254702
BTBD6	Q96KE9	0|0|0	lof	-	0.604673	0.637123	0.628578	0.45696	0.40181	0.372305
BTBD7	Q9P203	0|0|0	lof	-	0.599885	0.648073	0.554947	0.614977	0.474734	0.255045
BTBD8	Q5XKL5	0|0|0	lof	-	0.569466	0.713675	0.399452	0.851854	0.430117	0.313872
BTBD9	Q96Q07	0|0|0	dn	dn	0.669228	0.444685	0.617107	0.483918	0.337331	0.541075
BTC	P35070	0|0|0	dn	dn	0.731867	0.253425	0.692984	0.300908	0.250491	0.811638
BTD	P43251	0|0|0	lof	-	0.587943	0.674638	0.504344	0.70793	0.356916	0.485539
BTF3	P20290	0|0|0	lof	lof	0.558141	0.73587	0.321054	0.923938	0.65578	0.116131
BTF3L4	Q96K17	0|0|0	lof	-	0.666926	0.452394	0.318334	0.926197	0.581351	0.166069
BTG1	P62324	0|0|0	lof	-	0.405525	0.901154	0.379211	0.873361	0.61956	0.140486
BTG2	P78543	0|0|0	lof	-	0.606478	0.631967	0.457633	0.778738	0.460227	0.271151
BTG3	Q14201	0|0|0	lof	-	0.473718	0.844292	0.314064	0.929143	0.583125	0.164203
BTG4	Q9NY30	0|0|0	dn	dn	0.661829	0.468942	0.518384	0.685048	0.356796	0.485981
BTK	Q06187	0|0|0	lof	lof	0.360775	0.933317	0.556228	0.612571	0.69818	0.087552
BTLA	Q7Z6A9	0|0|0	dn	dn	0.765033	0.16386	0.713272	0.252541	0.210319	0.898944
BTN1A1	Q13410	0|0|0	gof	gof	0.763464	0.167346	0.769075	0.136656	0.200336	0.917358
BTN2A1	Q7KYR7	0|0|0	gof	gof	0.699512	0.346035	0.729708	0.212669	0.27643	0.73479
BTN2A2	Q8WVV5	0|0|0	gof	gof	0.670019	0.442377	0.766222	0.142352	0.286977	0.703609
BTN2A3P	Q96KV6	0|0|0	gof	gof	0.627346	0.574368	0.75329	0.165529	0.257929	0.791505
BTN3A1	O00481	0|0|0	dn	dn	0.785037	0.124331	0.757088	0.158409	0.209594	0.900025
BTN3A2	P78410	0|0|0	gof	gof	0.748487	0.204125	0.765296	0.144611	0.260687	0.783943
BTN3A3	O00478	0|0|0	gof	gof	0.712467	0.308225	0.792658	0.099975	0.253598	0.803143
BTNL10P	A8MVZ5	0|0|0	dn	dn	0.7448	0.213995	0.71409	0.250773	0.224078	0.872134
BTNL2	Q9UIR0	0|0|0	dn	dn	0.761323	0.172109	0.679189	0.335674	0.284572	0.710827
BTNL3	Q6UXE8	0|0|0	dn	dn	0.794929	0.108274	0.729638	0.212816	0.151983	0.977903
BTNL8	Q6UX41	0|0|0	dn	dn	0.797623	0.104198	0.704117	0.274	0.184868	0.942303
BTNL9	Q6UXG8	0|0|0	gof	gof	0.657923	0.481611	0.725454	0.223275	0.299908	0.662116
BTRC	Q9Y297	0|0|0	lof	-	0.664575	0.460594	0.551678	0.621999	0.44751	0.288534
BUB1	O43683	0|0|0	dn	dn	0.709208	0.317309	0.424504	0.822048	0.330491	0.562779
BUB1B	O60566	1|1|1	dn	dn	0.66981	0.443064	0.430323	0.814682	0.363315	0.468893
BUB3	O43684	0|0|0	lof	lof	0.431006	0.881709	0.302534	0.937687	0.675432	0.102725
BUD13	Q9BRD0	0|0|0	dn	dn	0.767812	0.157967	0.520887	0.680825	0.380497	0.421557
BUD23	O43709	0|0|0	lof	-	0.579722	0.692659	0.426016	0.820034	0.362046	0.472625
BUD31	P41223	0|0|0	lof	-	0.567182	0.71834	0.518434	0.684999	0.432295	0.311073
BVES	Q8NE79	0|0|0	gof	gof	0.725056	0.273165	0.71681	0.244341	0.311075	0.626467
BVES-AS1	Q5T3Y7	0|0|0	lof	-	0.572022	0.707979	0.455102	0.781881	0.353497	0.494574
BYSL	Q13895	0|0|0	dn	dn	0.722621	0.280039	0.404151	0.846501	0.370627	0.44876
BZW1	Q7L1Q6	0|0|0	lof	-	0.454154	0.861183	0.479589	0.748048	0.53469	0.200049
BZW2	Q9Y6E2	0|0|0	lof	-	0.554637	0.742008	0.517846	0.686177	0.363671	0.467812
C10orf105	Q8TEF2	0|0|0	gof	gof	0.724333	0.274883	0.817718	0.067812	0.284913	0.709796
C10orf120	Q5SQS8	0|0|0	gof	gof	0.730486	0.257501	0.757922	0.156936	0.339821	0.533513
C10orf126	Q8N4M7	0|0|0	dn	dn	0.711693	0.310091	0.589434	0.546771	0.400105	0.375841
C10orf143	A0A1B0GUT2	0|0|0	lof	-	0.625144	0.580555	0.659423	0.385907	0.415913	0.34083
C10orf53	Q8N6V4	0|0|0	lof	-	0.444375	0.870317	0.451438	0.786644	0.341532	0.527866
C10orf55	Q5SWW7	0|0|0	gof	gof	0.748991	0.202701	0.737118	0.197938	0.35508	0.4904
C10orf62	Q5T681	0|0|0	gof	gof	0.715388	0.300123	0.738364	0.195826	0.35625	0.487356
C10orf67	Q8IYJ2	0|0|0	dn	dn	0.722961	0.278664	0.62829	0.457746	0.372239	0.444193
C10orf82	Q8WW14	0|0|0	gof	gof	0.699883	0.345151	0.813669	0.073312	0.278449	0.728014
C10orf90	Q96M02	0|0|0	lof	-	0.616882	0.602701	0.688095	0.313086	0.475372	0.254211
C10orf95	Q9H7T3	0|0|0	dn	dn	0.811453	0.086423	0.610769	0.499042	0.554414	0.18463
C11orf16	Q9NQ32	0|0|0	lof	-	0.546711	0.756003	0.608636	0.503855	0.523708	0.209035
C11orf21	Q9P2W6	0|0|0	gof	gof	0.714009	0.3041	0.706654	0.268451	0.314692	0.614044
C11orf24	Q96F05	0|0|0	gof	gof	0.683516	0.397348	0.700423	0.283133	0.223741	0.872772
C11orf40	Q8WZ69	0|0|0	lof	-	0.571152	0.709845	0.552626	0.620378	0.426703	0.321041
C11orf42	Q8N5U0	0|0|0	lof	-	0.553956	0.743187	0.516829	0.687552	0.480915	0.247533
C11orf52	Q96A22	0|0|0	dn	dn	0.84244	0.05372	0.763462	0.147508	0.199442	0.919371
C11orf54	Q9H0W9	0|0|0	lof	-	0.425728	0.886472	0.061674	0.999951	0.439741	0.299975
C11orf68	Q9H3H3	0|0|0	lof	-	0.540898	0.765529	0.465384	0.768819	0.382758	0.415762
C11orf71	Q6IPW1	0|0|0	gof	gof	0.755224	0.187037	0.782258	0.113774	0.419111	0.334888
C11orf86	A6NJI1	0|0|0	gof	gof	0.730685	0.256911	0.775229	0.126246	0.315049	0.612914
C11orf87	Q6NUJ2	0|0|0	gof	gof	0.546759	0.755856	0.776776	0.122956	0.494462	0.234225
C11orf91	Q3C1V1	0|0|0	gof	gof	0.66126	0.470808	0.690284	0.307537	0.340242	0.532138
C11orf96	Q7Z7L8	0|0|0	lof	-	0.472028	0.845568	0.528762	0.666732	0.610835	0.146084
C11orf97	A0A1B0GVM6	0|0|0	gof	gof	0.53156	0.779425	0.748622	0.174662	0.489016	0.239038
C11orf98	E9PRG8	0|0|0	lof	-	0.637349	0.544562	0.573262	0.58026	0.358126	0.483133
C12orf29	Q8N999	0|0|0	lof	-	0.523918	0.789885	0.323562	0.922269	0.337435	0.54083
C12orf4	Q9NQ89	0|0|0	lof	-	0.53681	0.771962	0.321633	0.923594	0.370332	0.449939
C12orf40	Q86WS4	0|0|0	lof	-	0.668632	0.446649	0.428002	0.817628	0.440182	0.299239
C12orf42	Q96LP6	0|0|0	lof	-	0.714758	0.302627	0.641921	0.424896	0.454778	0.277879
C12orf50	Q8NA57	0|0|0	lof	-	0.624614	0.582028	0.516799	0.68765	0.384489	0.410999
C12orf54	Q6X4T0	0|0|0	dn	dn	0.802507	0.097618	0.680492	0.332237	0.324387	0.583108
C12orf56	Q8IXR9	0|0|0	lof	-	0.53703	0.77152	0.461818	0.773189	0.416502	0.339848
C12orf57	Q99622	0|0|0	gof	gof	0.672193	0.435257	0.735791	0.20054	0.251598	0.808642
C12orf60	Q5U649	0|0|0	dn	dn	0.701516	0.3397	0.568381	0.59067	0.251412	0.808937
C12orf71	A8MTZ7	0|0|0	gof	gof	0.739185	0.232409	0.784751	0.110287	0.271078	0.752664
C12orf76	Q8N812	0|0|0	lof	-	0.676288	0.421557	0.59896	0.524773	0.429069	0.316376
C13orf42	A0A1B0GVH6	0|0|0	lof	-	0.615049	0.607808	0.63371	0.444488	0.473293	0.256568
C13orf46	A0A1B0GUA9	0|0|0	gof	-	0.566774	0.719371	0.609585	0.501645	0.339656	0.534103
C14orf119	Q9NWQ9	0|0|0	gof	gof	0.699386	0.346526	0.775651	0.124969	0.248098	0.817432
C14orf132	Q9NPU4	0|0|0	gof	gof	0.712351	0.308618	0.756172	0.160177	0.313354	0.61861
C14orf178	Q8N769	0|0|0	gof	gof	0.582922	0.685735	0.735418	0.20167	0.370697	0.448367
C14orf28	Q4W4Y0	0|0|0	lof	-	0.456403	0.858925	0.443017	0.798036	0.348189	0.509158
C14orf93	Q9H972	0|0|0	lof	-	0.592975	0.662902	0.532382	0.6603	0.383549	0.413504
C15orf32	Q32M92	0|0|0	gof	gof	0.677079	0.418807	0.753382	0.165234	0.379452	0.423963
C15orf39	Q6ZRI6	0|0|0	lof	-	0.428878	0.883477	0.413112	0.835895	0.55131	0.18684
C15orf40	Q8WUR7	0|0|0	dn	dn	0.645036	0.521041	0.33147	0.915983	0.298381	0.667125
C15orf61	A6NNL5	0|0|0	lof	-	0.581966	0.687945	0.542655	0.639578	0.419562	0.33371
C15orf62	A8K5M9	0|0|0	gof	gof	0.71276	0.307292	0.7657	0.143776	0.335245	0.547508
C16orf46	Q6P387	0|0|0	gof	gof	0.660202	0.473803	0.702016	0.279008	0.434218	0.307979
C16orf54	Q6UWD8	0|0|0	gof	gof	0.681939	0.402357	0.786985	0.107587	0.287842	0.700761
C16orf74	Q96GX8	0|0|0	gof	gof	0.654283	0.493199	0.802626	0.087307	0.347987	0.509649
C16orf78	Q8WTQ4	0|0|0	dn	dn	0.734818	0.245028	0.677797	0.338571	0.38843	0.402062
C16orf82	Q7Z2V1	0|0|0	gof	gof	0.674808	0.426369	0.748724	0.174417	0.326332	0.576627
C16orf86	Q6ZW13	0|0|0	gof	gof	0.61513	0.607611	0.688817	0.311318	0.360895	0.475767
C16orf87	Q6PH81	0|0|0	lof	-	0.572292	0.707734	0.335819	0.912399	0.548281	0.189099
C16orf89	Q6UX73	0|0|0	lof	-	0.449134	0.865799	0.551614	0.622195	0.358906	0.481021
C16orf90	A8MZG2	0|0|0	lof	-	0.634556	0.552762	0.607425	0.506801	0.488431	0.239676
C16orf95	Q9H693	0|0|0	lof	-	0.583592	0.684115	0.651602	0.403094	0.627419	0.135772
C16orf96	A6NNT2	0|0|0	lof	-	0.586298	0.67837	0.551963	0.621262	0.428307	0.317751
C17orf100	A8MU93	0|0|0	gof	gof	0.673371	0.431721	0.773124	0.129536	0.328677	0.569507
C17orf107	Q6ZR85	0|0|0	gof	gof	0.692497	0.368475	0.802731	0.087061	0.30932	0.631672
C17orf113	A0A1B0GUU1	0|0|0	lof	-	0.508274	0.809281	0.496861	0.719813	0.341542	0.527768
C17orf114	A0A1B0GUV1	0|0|0	gof	gof	0.585526	0.680039	0.81374	0.073165	0.339638	0.53425
C17orf50	Q8WW18	0|0|0	lof	-	0.463637	0.853769	0.530185	0.664522	0.509719	0.220624
C17orf58	Q2M2W7	0|0|0	lof	-	0.458739	0.857353	0.400453	0.850528	0.547234	0.189934
C17orf67	Q0P5P2	0|0|0	dn	dn	0.723617	0.277339	0.632482	0.447434	0.207905	0.90302
C17orf75	Q9HAS0	0|0|0	lof	-	0.508516	0.808986	0.597277	0.528112	0.450574	0.283771
C17orf78	Q8N4C9	0|0|0	gof	gof	0.677371	0.417874	0.750484	0.171078	0.293951	0.682494
C17orf80	Q9BSJ5	0|0|0	dn	dn	0.700032	0.34466	0.670411	0.357574	0.407686	0.358655
C17orf98	A8MV24	0|0|0	dn	dn	0.680169	0.408986	0.614174	0.490842	0.374308	0.438448
C17orf99	Q6UX52	0|0|0	dn	dn	0.691056	0.372747	0.610535	0.499632	0.257947	0.791456
C18orf15	Q96N68	0|0|0	gof	gof	0.516887	0.799214	0.748295	0.175301	0.376718	0.431868
C18orf21	Q32NC0	0|0|0	lof	-	0.646859	0.515492	0.260637	0.961552	0.473887	0.255831
C18orf25	Q96B23	0|0|0	lof	lof	0.333095	0.950602	0.303908	0.936656	0.719605	0.074982
C18orf32	Q8TCD1	0|0|0	dn	dn	0.791896	0.112841	0.657088	0.39121	0.35872	0.481463
C18orf63	Q68DL7	0|0|0	lof	-	0.655605	0.489467	0.398313	0.852885	0.392351	0.393567
C19orf12	Q9NSK7	1|0|1	dn	dn	0.796802	0.105524	0.672757	0.351534	0.284577	0.710778
C19orf18	Q8NEA5	0|0|0	gof	gof	0.677911	0.416155	0.657608	0.389836	0.317099	0.605942
C19orf25	Q9UFG5	0|0|0	gof	gof	0.59116	0.667321	0.702667	0.277388	0.306032	0.642769
C19orf44	Q9H6X5	0|0|0	dn	dn	0.679372	0.411147	0.472475	0.759146	0.361797	0.473558
C19orf47	Q8N9M1	0|0|0	lof	-	0.60741	0.629364	0.392169	0.858876	0.464409	0.265996
C19orf53	Q9UNZ5	0|0|0	lof	-	0.691492	0.371078	0.466457	0.767542	0.463394	0.267174
C19orf67	A6NJJ6	0|0|0	gof	gof	0.549118	0.751829	0.651386	0.403781	0.349354	0.505622
C19orf73	Q9NVV2	0|0|0	gof	gof	0.667722	0.449398	0.757179	0.158262	0.250717	0.811048
C19orf81	C9J6K1	0|0|0	gof	gof	0.52304	0.790965	0.698139	0.28878	0.331619	0.559588
C19orf84	I3L1E1	0|0|0	gof	gof	0.482622	0.836091	0.745533	0.181193	0.479776	0.24876
C19orf85	A0A1B0GUS0	0|0|0	lof	-	0.625706	0.578934	0.626744	0.460643	0.476085	0.253621
C1D	Q13901	0|0|0	dn	dn	0.785567	0.123398	0.506555	0.703855	0.272411	0.748736
C1GALT1	Q9NS00	0|0|0	lof	-	0.457337	0.858286	0.39639	0.854505	0.484256	0.244046
C1GALT1C1	Q96EU7	0|0|0	lof	-	0.336537	0.948588	0.38505	0.86683	0.584129	0.163418
C1GALT1C1L	P0DN25	0|0|0	dn	dn	0.63602	0.547999	0.579228	0.566855	0.260926	0.783452
C1QA	P02745	0|0|0	dn	dn	0.752678	0.192634	0.602812	0.517162	0.341299	0.528603
C1QB	P02746	0|0|0	dn	dn	0.780194	0.133219	0.613876	0.491775	0.34814	0.509256
C1QBP	Q07021	0|0|0	lof	-	0.55713	0.737933	0.309926	0.932335	0.35635	0.487012
C1QC	P02747	0|0|0	dn	dn	0.813078	0.084164	0.65018	0.406629	0.302318	0.654309
C1QL1	O75973	0|0|0	dn	dn	0.727874	0.264621	0.65426	0.397152	0.408217	0.357574
C1QL2	Q7Z5L3	0|0|0	dn	dn	0.772661	0.147753	0.673364	0.349767	0.346163	0.515247
C1QL3	Q5VWW1	0|0|0	lof	-	0.684131	0.394893	0.522756	0.677682	0.496343	0.23231
C1QL4	Q86Z23	0|0|0	dn	dn	0.75479	0.188411	0.631093	0.450381	0.419287	0.334446
C1QTNF1	Q9BXJ1	0|0|0	dn	dn	0.74034	0.22794	0.601228	0.520452	0.354182	0.493003
C1QTNF12	Q5T7M4	0|0|0	lof	-	0.639011	0.539602	0.551179	0.623177	0.367647	0.457501
C1QTNF2	Q9BXJ5	0|0|0	dn	dn	0.78312	0.128112	0.618341	0.481316	0.354161	0.493052
C1QTNF3	Q9BXJ4	0|0|0	dn	dn	0.735268	0.244046	0.563609	0.599902	0.350468	0.502627
C1QTNF4	Q9BXJ3	0|0|0	gof	gof	0.710718	0.313184	0.693461	0.300123	0.32936	0.567591
C1QTNF5	Q9BXJ0	0|0|1	lof	-	0.60415	0.638105	0.580261	0.564743	0.543633	0.193125
C1QTNF6	Q9BXI9	0|0|0	dn	dn	0.688021	0.382814	0.618881	0.479892	0.371583	0.445716
C1QTNF7	Q9BXJ2	0|0|0	dn	dn	0.724158	0.275718	0.588779	0.547753	0.385905	0.407611
C1QTNF8	P60827	0|0|0	lof	-	0.688512	0.381193	0.656255	0.393076	0.423937	0.326099
C1QTNF9	P0C862	0|0|0	dn	dn	0.82054	0.074883	0.610199	0.500319	0.366153	0.461674
C1QTNF9B	B2RNN3	0|0|0	dn	dn	0.825705	0.069384	0.663766	0.373779	0.353763	0.493837
C1R	P00736	0|1|1	lof	-	0.508219	0.809477	0.631252	0.449988	0.463346	0.267321
C1RL	Q9NZP8	0|0|0	gof	gof	0.64967	0.506113	0.709373	0.262607	0.318395	0.602799
C1S	P09871	0|0|1	gof	gof	0.692437	0.368819	0.744275	0.183845	0.237937	0.843457
C1orf100	Q5SVJ3	0|0|0	gof	gof	0.648181	0.511368	0.733964	0.204468	0.356498	0.486374
C1orf105	O95561	0|0|0	gof	gof	0.787972	0.12001	0.80045	0.089811	0.318688	0.601866
C1orf109	Q9NX04	0|0|0	gof	gof	0.569385	0.713921	0.679395	0.335134	0.369374	0.452688
C1orf112	Q9NSG2	0|0|0	lof	-	0.582952	0.685686	0.511691	0.69477	0.339481	0.53479
C1orf115	Q9H7X2	0|0|0	gof	gof	0.690601	0.374024	0.750676	0.170783	0.32532	0.580015
C1orf122	Q6ZSJ8	0|0|0	gof	gof	0.671915	0.436239	0.860374	0.026467	0.340819	0.530371
C1orf127	Q8N9H9	0|0|0	gof	-	0.61346	0.612374	0.609469	0.502038	0.315936	0.609968
C1orf131	Q8NDD1	0|0|0	lof	-	0.624435	0.582421	0.512822	0.693445	0.426652	0.321188
C1orf140	Q5VVS0	0|0|0	lof	-	0.630653	0.564645	0.635033	0.441247	0.428749	0.317113
C1orf141	Q5JVX7	0|0|0	gof	gof	0.773274	0.146624	0.805004	0.083526	0.318641	0.60221
C1orf159	Q96HA4	0|0|0	gof	gof	0.717795	0.293837	0.742703	0.187037	0.367429	0.457893
C1orf162	Q8NEQ5	0|0|0	gof	gof	0.768331	0.156494	0.772431	0.130665	0.195899	0.925264
C1orf167	Q5SNV9	0|0|0	gof	gof	0.566664	0.719568	0.766497	0.141763	0.316064	0.609526
C1orf174	Q8IYL3	0|0|0	lof	-	0.514138	0.802259	0.442385	0.799165	0.442716	0.295605
C1orf185	Q5T7R7	0|0|0	gof	gof	0.748723	0.203486	0.790599	0.10302	0.339406	0.534986
C1orf198	Q9H425	0|0|0	gof	gof	0.625595	0.579327	0.682481	0.327768	0.338558	0.537835
C1orf21	Q9H246	0|0|0	lof	-	0.54162	0.764351	0.725238	0.224159	0.529092	0.204419
C1orf210	Q8IVY1	0|0|0	gof	gof	0.641108	0.533464	0.671497	0.354824	0.272636	0.74795
C1orf216	Q8TAB5	0|0|0	gof	gof	0.647349	0.513872	0.6731	0.350307	0.375851	0.434274
C1orf220	Q5T0J3	0|0|0	lof	-	0.654356	0.492904	0.635117	0.441002	0.438949	0.301252
C1orf226	A1L170	0|0|0	lof	-	0.4398	0.874098	0.588216	0.549128	0.584338	0.163221
C1orf232	A0A0U1RR37	0|0|0	lof	-	0.586736	0.677535	0.570645	0.585514	0.3704	0.449644
C1orf43	Q9BWL3	0|0|0	gof	-	0.613587	0.611589	0.608607	0.504002	0.250908	0.810459
C1orf50	Q9BV19	0|0|0	dn	dn	0.631014	0.563467	0.438555	0.803781	0.286256	0.70577
C1orf52	Q8N6N3	0|0|0	lof	-	0.581549	0.688682	0.490556	0.731107	0.409009	0.355561
C1orf53	Q5VUE5	0|0|0	dn	dn	0.648523	0.509993	0.439745	0.802357	0.344011	0.521237
C1orf54	Q8WWF1	0|0|0	gof	gof	0.661287	0.47071	0.653389	0.399656	0.197263	0.922612
C1orf74	Q96LT6	0|0|0	lof	-	0.670303	0.441296	0.625258	0.464375	0.378648	0.426614
C1orf87	Q8N0U7	0|0|0	gof	gof	0.614991	0.608004	0.725539	0.222932	0.406947	0.360766
C1orf94	Q6P1W5	0|0|0	lof	-	0.64425	0.523054	0.579075	0.5671	0.425848	0.322612
C2	P06681	0|0|0	gof	gof	0.671975	0.436091	0.690188	0.307783	0.285281	0.708814
C20orf141	Q9NUB4	0|0|0	gof	gof	0.658855	0.477535	0.804735	0.084017	0.317025	0.606285
C20orf144	Q9BQM9	0|0|0	gof	gof	0.598729	0.650724	0.7427	0.187135	0.380269	0.422244
C20orf173	Q96LM9	0|0|0	dn	dn	0.732744	0.250921	0.656626	0.392094	0.408834	0.356052
C20orf202	A1L168	0|0|0	gof	gof	0.696434	0.355561	0.743834	0.18463	0.363636	0.468009
C20orf203	Q8NBC4	0|0|0	dn	dn	0.7908	0.115001	0.719826	0.237564	0.313948	0.616744
C20orf204	A0A1B0GTL2	0|0|0	lof	-	0.534955	0.77481	0.59465	0.533906	0.460862	0.270464
C20orf85	Q9H1P6	0|0|0	lof	-	0.688596	0.380751	0.657464	0.39013	0.426572	0.321385
C20orf96	Q9NUD7	0|0|0	gof	gof	0.741958	0.221851	0.75347	0.16494	0.258322	0.79067
C21orf140	B9A014	0|0|0	lof	-	0.600517	0.646698	0.291488	0.943825	0.375456	0.435502
C21orf58	P58505	0|0|0	dn	dn	0.706478	0.326246	0.534526	0.655782	0.395461	0.385613
C21orf62	Q9NYP8	0|0|0	gof	gof	0.584231	0.682986	0.682536	0.32767	0.289901	0.695261
C21orf62-AS1	Q17RA5	0|0|0	gof	gof	0.661895	0.468795	0.694628	0.297569	0.385617	0.408102
C22orf15	Q8WYQ4	0|0|0	dn	dn	0.667768	0.449153	0.5381	0.648662	0.368851	0.454407
C22orf23	Q9BZE7	0|0|0	dn	dn	0.675937	0.422588	0.481333	0.745495	0.307575	0.637957
C22orf31	O95567	0|0|0	lof	-	0.577331	0.697717	0.623385	0.468205	0.521872	0.210852
C22orf39	Q6P5X5	0|0|0	gof	gof	0.600745	0.646109	0.654929	0.396023	0.306121	0.642524
C22orf42	Q6IC83	0|0|0	gof	gof	0.780255	0.132924	0.890305	0.00766	0.246465	0.822195
C2CD2	Q9Y426	0|0|0	lof	-	0.623832	0.583943	0.578208	0.569457	0.397899	0.380506
C2CD2L	O14523	0|0|0	lof	lof	0.342725	0.944856	0.467893	0.765529	0.714485	0.078272
C2CD3	Q4AC94	0|0|0	lof	-	0.639221	0.53916	0.531983	0.661134	0.436963	0.304051
C2CD4A	Q8NCU7	0|0|0	gof	gof	0.69133	0.371471	0.831899	0.052296	0.414818	0.34299
C2CD4B	A6NLJ0	0|0|0	gof	gof	0.583651	0.684017	0.746864	0.178443	0.507048	0.222588
C2CD4C	Q8TF44	0|0|0	lof	-	0.662352	0.467763	0.687646	0.314412	0.519767	0.212669
C2CD4D	B7Z1M9	0|0|0	lof	-	0.660706	0.472428	0.707982	0.265652	0.492636	0.235895
C2CD5	Q86YS7	0|0|0	lof	-	0.59311	0.662607	0.490575	0.731058	0.437837	0.302774
C2CD6	Q53TS8	0|0|0	gof	gof	0.694771	0.360962	0.683136	0.325166	0.31192	0.62357
C2orf15	Q8WU43	0|0|0	gof	gof	0.839474	0.056371	0.86596	0.0219	0.263218	0.777461
C2orf16	Q68DN1	0|0|0	lof	-	0.669936	0.442622	0.604708	0.512301	0.454393	0.278615
C2orf27A	P0DPF5	0|0|0	gof	gof	0.54173	0.763909	0.701252	0.281169	0.411073	0.351142
C2orf42	Q9NWW7	0|0|0	lof	-	0.540291	0.766413	0.4254	0.820918	0.473642	0.256126
C2orf48	Q96LS8	0|0|0	dn	dn	0.676535	0.420427	0.623948	0.466929	0.376155	0.43344
C2orf49	Q9BVC5	0|0|0	lof	-	0.594519	0.660005	0.570414	0.586153	0.45736	0.27454
C2orf50	Q96LR7	0|0|0	gof	gof	0.605374	0.635158	0.719383	0.238939	0.3651	0.464179
C2orf66	Q6UXQ4	0|0|0	dn	dn	0.789586	0.117064	0.671991	0.353302	0.221779	0.876356
C2orf68	Q2NKX9	0|0|0	lof	-	0.595804	0.657157	0.579479	0.566462	0.371898	0.445126
C2orf69	Q8N8R5	0|0|0	lof	-	0.465486	0.852099	0.308748	0.932973	0.425938	0.322367
C2orf72	A6NCS6	0|0|0	gof	gof	0.49062	0.828529	0.674301	0.347017	0.385849	0.407808
C2orf73	Q8N5S3	0|0|0	gof	gof	0.645432	0.52001	0.75544	0.161503	0.434112	0.308372
C2orf74	A8MZ97	0|0|0	gof	gof	0.752886	0.192242	0.836138	0.047582	0.2202	0.879254
C2orf76	Q3KRA6	0|0|0	dn	dn	0.763141	0.167984	0.49216	0.72767	0.244696	0.827007
C2orf78	A6NCI8	0|0|0	lof	-	0.618192	0.599018	0.394713	0.856273	0.43677	0.304297
C2orf80	Q0P641	0|0|0	dn	dn	0.767819	0.157918	0.74819	0.175694	0.283546	0.713872
C2orf81	A6NN90	0|0|0	gof	gof	0.658499	0.479155	0.772984	0.129781	0.327194	0.573779
C2orf83	Q53S99	0|0|0	gof	gof	0.651951	0.499337	0.738943	0.194599	0.28456	0.710877
C2orf88	Q9BSF0	0|0|0	gof	gof	0.618384	0.598674	0.8422	0.041247	0.269866	0.756592
C2orf92	A0A1B0GVN3	0|0|0	dn	dn	0.693994	0.363516	0.662982	0.376136	0.290599	0.692806
C3	P01024	0|1|1	lof	-	0.33415	0.949914	0.40881	0.840953	0.527058	0.206187
C3AR1	Q16581	0|0|0	dn	dn	0.808355	0.090106	0.650755	0.4055	0.2247	0.870366
C3P1	Q6ZMU1	0|0|0	gof	-	0.541288	0.764842	0.595823	0.531058	0.300817	0.65917
C3orf14	Q9HBI5	0|0|0	gof	gof	0.632038	0.560422	0.768993	0.136852	0.377102	0.430837
C3orf18	Q9UK00	0|0|0	gof	gof	0.693729	0.364743	0.743215	0.186153	0.266672	0.767002
C3orf20	Q8ND61	0|0|0	lof	-	0.542233	0.763418	0.453208	0.784238	0.505419	0.223864
C3orf22	Q8N5N4	0|0|0	dn	dn	0.773175	0.14687	0.685149	0.319666	0.292277	0.686963
C3orf33	Q6P1S2	0|0|0	lof	-	0.650101	0.504591	0.469514	0.763123	0.381433	0.419445
C3orf36	Q3SXR2	0|0|0	gof	gof	0.696754	0.354432	0.755947	0.160766	0.359199	0.480088
C3orf38	Q5JPI3	0|0|0	lof	-	0.536825	0.771913	0.501418	0.712841	0.317483	0.605205
C3orf49	Q96BT1	0|0|0	dn	dn	0.745463	0.212521	0.656961	0.391505	0.376117	0.433538
C3orf62	Q6ZUJ4	0|0|0	dn	dn	0.746058	0.211294	0.648142	0.410901	0.372534	0.443162
C3orf70	A6NLC5	0|0|0	lof	-	0.54116	0.765087	0.593564	0.536803	0.471437	0.258679
C3orf80	F5H4A9	0|0|0	gof	gof	0.500796	0.817432	0.782186	0.113921	0.441296	0.297668
C3orf84	H3BNL1	0|0|0	gof	gof	0.646548	0.516867	0.664421	0.372305	0.356798	0.485932
C3orf85	A0A1B0GTC6	0|0|0	gof	gof	0.686739	0.386496	0.71541	0.247925	0.214267	0.891873
C4A	P0C0L4	0|0|0	lof	-	0.509528	0.808053	0.438517	0.803879	0.402667	0.370489
C4BPA	P04003	0|0|0	gof	gof	0.638872	0.539995	0.642441	0.423717	0.320961	0.595237
C4BPB	P20851	0|0|0	dn	dn	0.754235	0.189344	0.741099	0.190032	0.209962	0.899484
C4B_2	P0C0L5	0|0|0	lof	-	0.480058	0.838596	0.390165	0.861625	0.434137	0.308127
C4orf17	Q53FE4	0|0|0	gof	gof	0.634511	0.553008	0.689121	0.310238	0.429031	0.316474
C4orf19	Q8IY42	0|0|0	gof	gof	0.700832	0.342008	0.717527	0.243015	0.374058	0.438743
C4orf3	Q8WVX3	0|0|0	gof	gof	0.639002	0.5397	0.694804	0.297127	0.43797	0.302578
C4orf33	Q8N1A6	0|0|0	gof	-	0.552578	0.746133	0.511787	0.694525	0.242625	0.83177
C4orf36	Q96KX1	0|0|0	gof	gof	0.670837	0.439627	0.729472	0.21316	0.291359	0.689762
C4orf45	Q96LM5	0|0|0	dn	dn	0.775234	0.143138	0.673409	0.349472	0.392845	0.392585
C4orf46	Q504U0	0|0|0	gof	gof	0.642377	0.529683	0.744156	0.18409	0.319542	0.59946
C4orf47	A7E2U8	0|0|0	dn	dn	0.71436	0.303413	0.669029	0.361061	0.330742	0.562141
C4orf48	Q5BLP8	0|0|0	gof	gof	0.616578	0.603683	0.789965	0.103806	0.380215	0.422342
[truncated: 18,366 more rows]
